# Supplementary material for: Prioritization of surgical, obstetric, trauma, and anesthesia care in India over seven decades: A systematic analysis of policy documents
Source: PLOS Glob Public Health. 2023 Jul 31;3(7):e0002084. doi: 10.1371/journal.pgph.0002084 (PMC10389714; doi:10.1371/journal.pgph.0002084)
Supplement: S1 Data — (XLSX) [file pgph.0002084.s002.xlsx]

## Sheet: Data Description 
Title	Dataset for surgical mentions against a set of keywords in National Policy level documents of India.
Author	Shetty, Ritika; Zadey, Siddhesh ; Jindal, Anushka ; Iyer, Himanshu
Contact
Description	This is a compilation of the surgical mentions obtained against a pre-decided set of keywords in National Policy level documents of India. It also contains the categorisation of surgical mentions across 5 domains defined by the Lancet Commission on Global Surgery (LCoGS)
Subject	Surgery
Related Publication
Depositor

## Sheet: mentions
Surgical Keywords	NHP 2017	NHP 2002	NHP 1983	Bhore 1	Bhore 2	Bhore 3	Mudaliar	Mukerji I	Mukerji II	Jungalwalla	Kartar Singh	Srivastava	Bajaj	HLEG	NRHM	NUHM	IPHS SC	IPHS PHC	IPHS CHC	IPHS SDH	IPHS DH	PC 1	PC 2	PC 3	PC 4	PC 5	PC 6	PC 7	PC 8	PC 9	PC 10	PC 11	PC 12	NAT. BLOOD	NP ELDERLY	NC CLINICAL	ORAL HEALTH	PALLIATIVE	TRAUMA	TRANSPLANT	BLINDNESS	NPCDCS
surg*	1	0	1	29	64	176	128	2	1	12	14	4	2	25	4	11	4	18	68	74	121	4	3	3	2	0	4	2	1	4	16	6	2	0	0	0	1	0	4	1	6	0
trauma	4	3	0	0	0	1	3	0	0	0	0	0	0	7	1	4	0	0	0	12	11	0	0	0	0	0	0	0	1	3	13	10	0	0	0	0	0	0	44	2	0	0
accident	4	3	0	9	10	2	18	0	0	1	0	0	1	3	5	2	2	3	1	13	15	0	0	0	0	0	1	3	3	2	8	2	0	0	0	0	0	0	7	2	0	0
road	2	0	0	0	3	0	5	0	0	0	0	0	0	6	3	0	1	2	2	2	6	0	0	0	0	0	0	0	0	0	1	6	4	0	0	0	0	0	18	1	0	0
transport	1	0	1	1	4	3	8	5	6	1	1	0	1	28	21	3	12	18	11	7	9	0	1	0	1	0	0	1	0	2	3	7	10	3	0	0	0	0	3	3	0	0
RTA	0	0	0	0	0	0	0	0	0	0	0	0	0	0	0	0	0	0	0	1	2	0	0	0	0	0	0	0	0	0	0	0	0	0	0	0	0	0	0	0	0	0
fall	0	0	0	0	0	0	0	0	0	0	0	0	0	0	1	0	0	0	0	0	0	0	0	0	0	0	0	0	0	0	0	0	0	0	0	0	0	0	0	0	0	0
*injur	1	1	1	1	17	9	8	0	0	0	0	0	1	6	7	5	0	1	3	17	17	0	0	0	0	0	1	0	0	0	2	13	12	0	0	0	0	0	43	0	0	0
emergency	11	0	0	3	13	5	17	0	0	0	1	0	1	14	36	6	6	19	24	49	69	0	1	0	0	0	0	0	0	7	6	20	15	0	0	0	0	0	6	0	0	0
blood	6	0	0	10	8	4	26	0	1	0	0	0	0	3	8	2	2	7	77	75	58	0	0	0	0	0	0	4	4	0	3	20	0	141	0	0	0	0	0	0	0	0
transfusion	0	0	0	2	4	5	18	0	1	0	0	0	0	2	0	2	0	0	11	13	9	0	0	0	0	0	0	3	0	0	0	7	0	56	0	0	0	0	0	0	0	0
*operat	0	0	0	1	4	65	29	9	0	0	2	0	0	6	20	1	3	16	32	50	69	0	0	2	2	0	0	2	1	0	9	7	1	0	0	0	0	0	0	0	2	0
OT	0	0	0	0	0	0	0	0	0	0	0	0	0	0	17	0	0	20	10	33	32	0	0	0	0	0	0	0	0	0	0	1	0	0	0	0	0	0	0	0	0	0
OR	0	0	0	0	0	0	0	0	0	0	0	0	0	0	0	0	0	0	0	0	0	0	0	0	0	0	0	0	0	0	0	0	0	0	0	0	0	0	0	0	0	0
operative delivery	0	0	0	0	0	0	0	0	0	0	0	0	0	0	0	0	0	0	0	0	0	0	0	0	0	0	0	0	0	0	0	0	0	0	0	0	0	0	0	0	0	0
*orth	0	0	0	1	7	20	24	0	0	0	1	0	0	2	0	4	0	0	0	9	11	0	0	0	0	0	0	0	0	0	0	0	1	0	0	0	0	0	0	0	0	0
open fracture	0	0	0	0	0	0	0	0	0	0	0	0	0	0	0	0	0	0	0	0	0	0	0	0	0	0	0	0	0	0	0	0	0	0	0	0	0	0	0	0	0	0
open fracture fixation	0	0	0	0	0	0	0	0	0	0	0	0	0	0	0	0	0	0	0	0	0	0	0	0	0	0	0	0	0	0	0	0	0	0	0	0	0	0	0	0	0	0
club foot	0	0	0	0	0	0	0	0	0	0	0	0	0	0	0	0	0	0	0	0	1	0	0	0	0	0	0	0	0	0	0	0	0	0	0	0	0	0	0	0	0	0
amputation	0	0	0	0	0	2	0	0	0	0	0	0	0	0	0	0	0	0	0	3	4	0	0	0	0	0	0	0	0	0	0	0	0	0	0	0	0	0	0	0	0	0
wound	0	0	0	0	2	11	1	0	0	0	0	0	0	1	1	0	1	3	1	6	7	0	0	0	0	0	0	0	0	0	0	0	0	0	0	0	0	0	0	0	0	0
*incis	0	0	0	0	0	0	0	0	0	0	0	0	0	0	1	0	0	1	2	3	4	0	0	0	0	0	0	0	0	0	0	0	0	0	0	0	0	0	0	0	0	0
*excis	0	0	0	0	0	0	0	0	0	0	0	0	0	0	0	0	0	0	0	14	29	0	0	0	0	0	0	0	0	0	0	0	0	0	0	0	0	0	0	0	0	0
burn	0	0	0	0	0	4	2	0	0	0	1	0	0	0	1	1	0	2	1	7	7	0	0	0	0	0	0	0	0	0	0	0	0	0	0	0	0	0	40	0	0	0
*cauter	0	0	0	0	0	0	0	0	0	0	0	0	0	0	0	0	0	0	0	6	8	0	0	0	0	0	0	0	0	0	0	0	0	0	0	0	0	0	0	0	0	0
obstetric	0	0	0	5	21	43	30	0	0	0	1	0	2	8	23	1	2	8	19	10	17	1	1	1	0	0	0	2	0	3	1	16	6	0	0	0	0	0	0	0	0	0
c-section,cesarian,caesarean,cesarean	0	0	0	0	0	0	0	0	0	0	0	0	0	4	3	0	3	3	4	2	6	0	0	0	0	0	0	0	0	0	0	3	1	0	0	0	0	0	0	0	0	0
MTP	0	0	0	0	0	0	0	0	0	0	0	0	0	0	10	0	4	17	4	5	9	0	0	0	0	0	2	4	1	0	1	4	1	0	0	0	0	0	0	0	0	0
*abort	0	0	0	0	2	1	16	0	0	0	0	0	0	8	11	0	5	10	8	10	12	0	0	0	0	0	0	2	0	0	0	5	7	0	0	0	0	0	0	0	0	0
EMOC	0	0	0	0	0	0	0	0	0	0	0	0	0	0	0	0	0	0	0	0	0	0	0	0	0	0	0	0	0	0	0	8	0	0	0	0	0	0	0	0	0	0
EMONC	0	0	0	0	0	0	0	0	0	0	0	0	0	0	0	0	0	0	0	0	0	0	0	0	0	0	0	0	0	0	0	0	0	0	0	0	0	0	0	0	0	0
sterilisation	1	0	0	0	5	11	21	17	0	0	8	0	0	3	0	5	8	6	8	6	10	1	0	6	8	1	7	9	4	0	1	8	1	0	0	0	0	0	0	0	0	0
NSV	0	0	0	0	0	0	0	0	0	0	0	0	0	0	1	0	0	4	2	2	3	0	0	0	0	0	0	0	0	0	0	0	0	0	0	0	0	0	0	0	0	0
*ectomy	0	0	0	0	0	1	0	15	0	0	0	0	0	2	9	0	2	22	3	23	52	0	0	0	3	0	2	2	0	0	0	0	0	0	0	0	0	0	0	0	0	0
*otomy	0	0	0	0	1	4	1	0	0	0	0	0	0	0	0	0	1	0	1	20	39	0	0	0	0	0	0	0	0	0	0	0	1	0	0	0	0	0	0	0	0	0
*stomy	0	0	0	0	0	2	0	0	0	0	0	0	0	0	1	0	0	0	1	12	19	0	0	0	0	0	0	0	0	0	0	0	0	0	0	0	0	0	0	0	0	0
*curett	0	0	0	0	0	0	0	0	0	0	0	0	0	0	0	0	0	0	2	1	0	0	0	0	0	0	0	0	0	0	0	0	0	0	0	0	0	0	0	0	0	0
*laparo	0	0	0	0	0	0	0	0	0	0	0	0	0	1	0	0	1	2	1	11	16	0	0	0	0	0	0	2	0	0	0	0	1	0	0	0	0	0	0	0	0	0
*anaesth, *anesth	0	1	0	1	2	28	3	0	0	0	0	0	0	2	8	0	0	2	17	17	20	0	0	0	0	0	0	1	0	4	1	5	1	0	0	0	0	0	0	1	0	0
pediatric surg*	0	0	0	0	0	0	0	0	0	0	0	0	0	0	0	0	0	0	0	3	3	0	0	0	0	0	0	0	0	0	0	0	0	0	0	0	0	0	0	0	0	0
hernia	0	0	0	0	0	3	0	0	0	0	0	0	0	0	1	0	0	0	1	5	11	0	0	0	0	0	0	0	0	0	0	0	0	0	0	0	0	0	0	0	0	0
inguinal hernia	0	0	0	0	0	0	0	0	0	0	0	0	0	0	0	0	0	0	0	4	3	0	0	0	0	0	0	0	0	0	0	0	0	0	0	0	0	0	0	0	0	0
circumcision	0	0	0	0	0	0	0	0	0	0	0	0	0	0	0	0	0	0	0	4	4	0	0	0	0	0	0	0	0	0	0	0	0	0	0	0	0	0	0	0	0	0
*append	0	0	0	0	0	2	0	0	0	0	0	0	0	0	1	0	0	0	1	7	7	0	0	0	0	0	0	0	0	0	0	0	0	0	0	0	0	0	0	0	0	0
cancer	2	2	0	15	15	3	23	0	0	0	0	0	0	8	9	6	3	6	11	5	5	32	1	1	0	0	3	5	10	1	42	19	13	0	0	0	0	5	0	1	0	9
neoplasm	0	0	0	0	0	0	0	0	0	0	0	0	0	0	0	3	0	0	0	1	2	0	0	0	0	0	0	0	0	0	0	0	2	0	0	0	0	0	0	0	0	0
tumor	0	0	0	0	0	5	0	0	0	0	0	0	0	0	0	0	0	0	1	5	5	0	0	0	0	0	0	0	0	0	0	0	0	0	0	0	0	0	0	0	0	0
malignancy	0	0	0	0	0	0	0	0	0	0	0	0	0	0	0	0	0	0	0	4	4	0	0	0	0	0	0	0	0	0	0	0	0	0	0	0	0	0	0	0	0	0
*chemo	0	0	0	2	1	2	6	0	0	0	0	0	0	1	0	0	0	0	0	1	1	1	1	1	1	0	0	1	3	0	7	0	0	0	0	0	0	0	0	0	0	0
*onco	0	0	0	0	0	0	0	0	0	0	0	0	0	1	0	0	0	0	0	0	4	0	0	0	0	0	0	0	0	0	1	2	0	0	0	0	0	0	0	0	0	0
cataract	0	1	0	0	0	0	1	0	0	0	0	0	0	3	10	0	4	3	1	3	3	0	0	0	0	0	2	2	2	0	17	4	0	0	0	0	0	0	0	0	4	0
blindness	2	4	6	5	6	0	15	0	0	0	0	1	1	4	1	1	7	4	2	1	2	0	0	0	1	1	7	6	4	0	21	5	2	0	0	0	0	0	0	0	18	0
Non surgical keywords
tuberculosis	4	0	1	134	149	24	123	0	3	1	2	0	2	8	11	5	8	12	1	3	4	11	9	13	3	1	3	6	3	1	19	14	2	0	0	0	0	0	1	0	0	2
TB	3	7	2	0	0	0	11	0	0	0	0	0	0	10	15	7	4	3	8	3	4	0	0	0	0	0	8	7	3	1	11	1	8	0	0	0	0	0	0	0	0	0
HIV	8	8	0	0	0	0	0	0	0	0	0	0	0	17	26	4	17	12	4	12	14	0	0	0	0	0	0	0	0	0	46	13	35	0	0	0	0	1	1	0	0	0
immune deficiency	0	0	0	0	0	0	0	0	0	0	0	0	0	0	0	0	0	0	0	0	0	0	0	0	0	0	0	0	0	0	0	0	0	0	0	0	0	0	0	0	0	0
AIDS	4	8	0	0	0	0	0	0	0	0	0	0	0	16	28	4	9	7	3	4	4	0	0	0	0	0	0	0	6	0	30	13	29	1	0	0	0	4	1	0	0	0
malaria	2	12	2	130	192	31	130	3	39	0	37	1	6	13	22	7	29	28	18	4	6	37	14	10	6	2	18	9	9	4	38	16	10	0	0	0	0	0	0	0	0	0
immunization	5	3	2	3	6	2	43	0	2	0	4	2	4	16	32	15	42	36	12	23	28	0	0	0	2	0	11	13	4	3	2	17	19	0	0	0	0	0	0	0	0	0

## Sheet: Subgroups
Subgroup	Keywords included
Surgery	surg, amputation, incis, excis, ectomy, otomy, stomy, laparo, hernia, inguinal hernia, circumcision,
Trauma	trauma, accident, road, RTA, fall, injur, open fracture, open fracture fixation, wound, burn,
Blood	blood, transfusion,
Pediatric Surgery	club foot, pediatric surg
Obstetric	obstetric, caesarean, MTP, abort, sterilization, EMOC, EMONC, NSV, curett
Anesthesia	anesth, anaest
Oncology	cancer, neoplasm, tumor, malignancy, chemo, onco
Blindness	cataract, blindness

## Sheet: look_up_cell_numbers
Surgical Keywords	NHP 2017	NHP 2002	NHP 1983	Bhore 1	Bhore 2	Bhore 3	Mudaliar	Mukerji I	Mukerji II	Jungalwalla	Kartar Singh	Srivastava	Bajaj	HLEG	NRHM	NUHM	IPHS SC	IPHS PHC	IPHS CHC	IPHS SDH	IPHS DH	PC 1	PC 2	PC 3	PC 4	PC 5	PC 6	PC 7	PC 8	PC 9	PC 10	PC 11	PC 12	NAT. BLOOD	NP ELDERLY	NC CLINICAL	ORAL HEALTH	PALLIATIVE	TRAUMA	TRANSPLANT	BLINDNESS	NPCDCS
surg*	1	2	3	4	5	6	7	8	9	10	11	12	13	14	15	16	17	18	19	20	21	22	23	24	25	26	27	28	29	30	31	32	33	34	35	36	37	38	39	40	41	42
trauma	43	44	45	46	47	48	49	50	51	52	53	54	55	56	57	58	59	60	61	62	63	64	65	66	67	68	69	70	71	72	73	74	75	76	77	78	79	80	81	82	83	84
accident	85	86	87	88	89	90	91	92	93	94	95	96	97	98	99	100	101	102	103	104	105	106	107	108	109	110	111	112	113	114	115	116	117	118	119	120	121	122	123	124	125	126
road	127	128	129	130	131	132	133	134	135	136	137	138	139	140	141	142	143	144	145	146	147	148	149	150	151	152	153	154	155	156	157	158	159	160	161	162	163	164	165	166	167	168
transport	169	170	171	172	173	174	175	176	177	178	179	180	181	182	183	184	185	186	187	188	189	190	191	192	193	194	195	196	197	198	199	200	201	202	203	204	205	206	207	208	209	210
RTA	211	212	213	214	215	216	217	218	219	220	221	222	223	224	225	226	227	228	229	230	231	232	233	234	235	236	237	238	239	240	241	242	243	244	245	246	247	248	249	250	251	252
fall	253	254	255	256	257	258	259	260	261	262	263	264	265	266	267	268	269	270	271	272	273	274	275	276	277	278	279	280	281	282	283	284	285	286	287	288	289	290	291	292	293	294
*injur	295	296	297	298	299	300	301	302	303	304	305	306	307	308	309	310	311	312	313	314	315	316	317	318	319	320	321	322	323	324	325	326	327	328	329	330	331	332	333	334	335	336
emergency	337	338	339	340	341	342	343	344	345	346	347	348	349	350	351	352	353	354	355	356	357	358	359	360	361	362	363	364	365	366	367	368	369	370	371	372	373	374	375	376	377	378
blood	379	380	381	382	383	384	385	386	387	388	389	390	391	392	393	394	395	396	397	398	399	400	401	402	403	404	405	406	407	408	409	410	411	412	413	414	415	416	417	418	419	420
transfusion	421	422	423	424	425	426	427	428	429	430	431	432	433	434	435	436	437	438	439	440	441	442	443	444	445	446	447	448	449	450	451	452	453	454	455	456	457	458	459	460	461	462
*operat	463	464	465	466	467	468	469	470	471	472	473	474	475	476	477	478	479	480	481	482	483	484	485	486	487	488	489	490	491	492	493	494	495	496	497	498	499	500	501	502	503	504
OT	505	506	507	508	509	510	511	512	513	514	515	516	517	518	519	520	521	522	523	524	525	526	527	528	529	530	531	532	533	534	535	536	537	538	539	540	541	542	543	544	545	546
OR	547	548	549	550	551	552	553	554	555	556	557	558	559	560	561	562	563	564	565	566	567	568	569	570	571	572	573	574	575	576	577	578	579	580	581	582	583	584	585	586	587	588
operative delivery	589	590	591	592	593	594	595	596	597	598	599	600	601	602	603	604	605	606	607	608	609	610	611	612	613	614	615	616	617	618	619	620	621	622	623	624	625	626	627	628	629	630
*orth	631	632	633	634	635	636	637	638	639	640	641	642	643	644	645	646	647	648	649	650	651	652	653	654	655	656	657	658	659	660	661	662	663	664	665	666	667	668	669	670	671	672
open fracture	673	674	675	676	677	678	679	680	681	682	683	684	685	686	687	688	689	690	691	692	693	694	695	696	697	698	699	700	701	702	703	704	705	706	707	708	709	710	711	712	713	714
open fracture fixation	715	716	717	718	719	720	721	722	723	724	725	726	727	728	729	730	731	732	733	734	735	736	737	738	739	740	741	742	743	744	745	746	747	748	749	750	751	752	753	754	755	756
club foot	757	758	759	760	761	762	763	764	765	766	767	768	769	770	771	772	773	774	775	776	777	778	779	780	781	782	783	784	785	786	787	788	789	790	791	792	793	794	795	796	797	798
amputation	799	800	801	802	803	804	805	806	807	808	809	810	811	812	813	814	815	816	817	818	819	820	821	822	823	824	825	826	827	828	829	830	831	832	833	834	835	836	837	838	839	840
wound	841	842	843	844	845	846	847	848	849	850	851	852	853	854	855	856	857	858	859	860	861	862	863	864	865	866	867	868	869	870	871	872	873	874	875	876	877	878	879	880	881	882
*incis	883	884	885	886	887	888	889	890	891	892	893	894	895	896	897	898	899	900	901	902	903	904	905	906	907	908	909	910	911	912	913	914	915	916	917	918	919	920	921	922	923	924
*excis	925	926	927	928	929	930	931	932	933	934	935	936	937	938	939	940	941	942	943	944	945	946	947	948	949	950	951	952	953	954	955	956	957	958	959	960	961	962	963	964	965	966
burn	967	968	969	970	971	972	973	974	975	976	977	978	979	980	981	982	983	984	985	986	987	988	989	990	991	992	993	994	995	996	997	998	999	1000	1001	1002	1003	1004	1005	1006	1007	1008
*cauter	1009	1010	1011	1012	1013	1014	1015	1016	1017	1018	1019	1020	1021	1022	1023	1024	1025	1026	1027	1028	1029	1030	1031	1032	1033	1034	1035	1036	1037	1038	1039	1040	1041	1042	1043	1044	1045	1046	1047	1048	1049	1050
obstetric	1051	1052	1053	1054	1055	1056	1057	1058	1059	1060	1061	1062	1063	1064	1065	1066	1067	1068	1069	1070	1071	1072	1073	1074	1075	1076	1077	1078	1079	1080	1081	1082	1083	1084	1085	1086	1087	1088	1089	1090	1091	1092
c-section,cesarian,caesarean,cesarean	1093	1094	1095	1096	1097	1098	1099	1100	1101	1102	1103	1104	1105	1106	1107	1108	1109	1110	1111	1112	1113	1114	1115	1116	1117	1118	1119	1120	1121	1122	1123	1124	1125	1126	1127	1128	1129	1130	1131	1132	1133	1134
MTP	1135	1136	1137	1138	1139	1140	1141	1142	1143	1144	1145	1146	1147	1148	1149	1150	1151	1152	1153	1154	1155	1156	1157	1158	1159	1160	1161	1162	1163	1164	1165	1166	1167	1168	1169	1170	1171	1172	1173	1174	1175	1176
*abort	1177	1178	1179	1180	1181	1182	1183	1184	1185	1186	1187	1188	1189	1190	1191	1192	1193	1194	1195	1196	1197	1198	1199	1200	1201	1202	1203	1204	1205	1206	1207	1208	1209	1210	1211	1212	1213	1214	1215	1216	1217	1218
EMOC	1219	1220	1221	1222	1223	1224	1225	1226	1227	1228	1229	1230	1231	1232	1233	1234	1235	1236	1237	1238	1239	1240	1241	1242	1243	1244	1245	1246	1247	1248	1249	1250	1251	1252	1253	1254	1255	1256	1257	1258	1259	1260
EMONC	1261	1262	1263	1264	1265	1266	1267	1268	1269	1270	1271	1272	1273	1274	1275	1276	1277	1278	1279	1280	1281	1282	1283	1284	1285	1286	1287	1288	1289	1290	1291	1292	1293	1294	1295	1296	1297	1298	1299	1300	1301	1302
sterilisation	1303	1304	1305	1306	1307	1308	1309	1310	1311	1312	1313	1314	1315	1316	1317	1318	1319	1320	1321	1322	1323	1324	1325	1326	1327	1328	1329	1330	1331	1332	1333	1334	1335	1336	1337	1338	1339	1340	1341	1342	1343	1344
NSV	1345	1346	1347	1348	1349	1350	1351	1352	1353	1354	1355	1356	1357	1358	1359	1360	1361	1362	1363	1364	1365	1366	1367	1368	1369	1370	1371	1372	1373	1374	1375	1376	1377	1378	1379	1380	1381	1382	1383	1384	1385	1386
*ectomy	1387	1388	1389	1390	1391	1392	1393	1394	1395	1396	1397	1398	1399	1400	1401	1402	1403	1404	1405	1406	1407	1408	1409	1410	1411	1412	1413	1414	1415	1416	1417	1418	1419	1420	1421	1422	1423	1424	1425	1426	1427	1428
*otomy	1429	1430	1431	1432	1433	1434	1435	1436	1437	1438	1439	1440	1441	1442	1443	1444	1445	1446	1447	1448	1449	1450	1451	1452	1453	1454	1455	1456	1457	1458	1459	1460	1461	1462	1463	1464	1465	1466	1467	1468	1469	1470
*stomy	1471	1472	1473	1474	1475	1476	1477	1478	1479	1480	1481	1482	1483	1484	1485	1486	1487	1488	1489	1490	1491	1492	1493	1494	1495	1496	1497	1498	1499	1500	1501	1502	1503	1504	1505	1506	1507	1508	1509	1510	1511	1512
*curett	1513	1514	1515	1516	1517	1518	1519	1520	1521	1522	1523	1524	1525	1526	1527	1528	1529	1530	1531	1532	1533	1534	1535	1536	1537	1538	1539	1540	1541	1542	1543	1544	1545	1546	1547	1548	1549	1550	1551	1552	1553	1554
*laparo	1555	1556	1557	1558	1559	1560	1561	1562	1563	1564	1565	1566	1567	1568	1569	1570	1571	1572	1573	1574	1575	1576	1577	1578	1579	1580	1581	1582	1583	1584	1585	1586	1587	1588	1589	1590	1591	1592	1593	1594	1595	1596
*anaesth, *anesth	1597	1598	1599	1600	1601	1602	1603	1604	1605	1606	1607	1608	1609	1610	1611	1612	1613	1614	1615	1616	1617	1618	1619	1620	1621	1622	1623	1624	1625	1626	1627	1628	1629	1630	1631	1632	1633	1634	1635	1636	1637	1638
pediatric surg*	1639	1640	1641	1642	1643	1644	1645	1646	1647	1648	1649	1650	1651	1652	1653	1654	1655	1656	1657	1658	1659	1660	1661	1662	1663	1664	1665	1666	1667	1668	1669	1670	1671	1672	1673	1674	1675	1676	1677	1678	1679	1680
hernia	1681	1682	1683	1684	1685	1686	1687	1688	1689	1690	1691	1692	1693	1694	1695	1696	1697	1698	1699	1700	1701	1702	1703	1704	1705	1706	1707	1708	1709	1710	1711	1712	1713	1714	1715	1716	1717	1718	1719	1720	1721	1722
inguinal hernia	1723	1724	1725	1726	1727	1728	1729	1730	1731	1732	1733	1734	1735	1736	1737	1738	1739	1740	1741	1742	1743	1744	1745	1746	1747	1748	1749	1750	1751	1752	1753	1754	1755	1756	1757	1758	1759	1760	1761	1762	1763	1764
circumcision	1765	1766	1767	1768	1769	1770	1771	1772	1773	1774	1775	1776	1777	1778	1779	1780	1781	1782	1783	1784	1785	1786	1787	1788	1789	1790	1791	1792	1793	1794	1795	1796	1797	1798	1799	1800	1801	1802	1803	1804	1805	1806
*append	1807	1808	1809	1810	1811	1812	1813	1814	1815	1816	1817	1818	1819	1820	1821	1822	1823	1824	1825	1826	1827	1828	1829	1830	1831	1832	1833	1834	1835	1836	1837	1838	1839	1840	1841	1842	1843	1844	1845	1846	1847	1848
cancer	1849	1850	1851	1852	1853	1854	1855	1856	1857	1858	1859	1860	1861	1862	1863	1864	1865	1866	1867	1868	1869	1870	1871	1872	1873	1874	1875	1876	1877	1878	1879	1880	1881	1882	1883	1884	1885	1886	1887	1888	1889	1890
neoplasm	1891	1892	1893	1894	1895	1896	1897	1898	1899	1900	1901	1902	1903	1904	1905	1906	1907	1908	1909	1910	1911	1912	1913	1914	1915	1916	1917	1918	1919	1920	1921	1922	1923	1924	1925	1926	1927	1928	1929	1930	1931	1932
tumor	1933	1934	1935	1936	1937	1938	1939	1940	1941	1942	1943	1944	1945	1946	1947	1948	1949	1950	1951	1952	1953	1954	1955	1956	1957	1958	1959	1960	1961	1962	1963	1964	1965	1966	1967	1968	1969	1970	1971	1972	1973	1974
malignancy	1975	1976	1977	1978	1979	1980	1981	1982	1983	1984	1985	1986	1987	1988	1989	1990	1991	1992	1993	1994	1995	1996	1997	1998	1999	2000	2001	2002	2003	2004	2005	2006	2007	2008	2009	2010	2011	2012	2013	2014	2015	2016
*chemo	2017	2018	2019	2020	2021	2022	2023	2024	2025	2026	2027	2028	2029	2030	2031	2032	2033	2034	2035	2036	2037	2038	2039	2040	2041	2042	2043	2044	2045	2046	2047	2048	2049	2050	2051	2052	2053	2054	2055	2056	2057	2058
*onco	2059	2060	2061	2062	2063	2064	2065	2066	2067	2068	2069	2070	2071	2072	2073	2074	2075	2076	2077	2078	2079	2080	2081	2082	2083	2084	2085	2086	2087	2088	2089	2090	2091	2092	2093	2094	2095	2096	2097	2098	2099	2100
cataract	2101	2102	2103	2104	2105	2106	2107	2108	2109	2110	2111	2112	2113	2114	2115	2116	2117	2118	2119	2120	2121	2122	2123	2124	2125	2126	2127	2128	2129	2130	2131	2132	2133	2134	2135	2136	2137	2138	2139	2140	2141	2142
blindness	2143	2144	2145	2146	2147	2148	2149	2150	2151	2152	2153	2154	2155	2156	2157	2158	2159	2160	2161	2162	2163	2164	2165	2166	2167	2168	2169	2170	2171	2172	2173	2174	2175	2176	2177	2178	2179	2180	2181	2182	2183	2184
	2185	2186	2187	2188	2189	2190	2191	2192	2193	2194	2195	2196	2197	2198	2199	2200	2201	2202	2203	2204	2205	2206	2207	2208	2209	2210	2211	2212	2213	2214	2215	2216	2217	2218	2219	2220	2221	2222	2223	2224	2225	2226
Non surgical keywords	2227	2228	2229	2230	2231	2232	2233	2234	2235	2236	2237	2238	2239	2240	2241	2242	2243	2244	2245	2246	2247	2248	2249	2250	2251	2252	2253	2254	2255	2256	2257	2258	2259	2260	2261	2262	2263	2264	2265	2266	2267	2268
tuberculosis	2269	2270	2271	2272	2273	2274	2275	2276	2277	2278	2279	2280	2281	2282	2283	2284	2285	2286	2287	2288	2289	2290	2291	2292	2293	2294	2295	2296	2297	2298	2299	2300	2301	2302	2303	2304	2305	2306	2307	2308	2309	2310
TB	2311	2312	2313	2314	2315	2316	2317	2318	2319	2320	2321	2322	2323	2324	2325	2326	2327	2328	2329	2330	2331	2332	2333	2334	2335	2336	2337	2338	2339	2340	2341	2342	2343	2344	2345	2346	2347	2348	2349	2350	2351	2352
HIV	2353	2354	2355	2356	2357	2358	2359	2360	2361	2362	2363	2364	2365	2366	2367	2368	2369	2370	2371	2372	2373	2374	2375	2376	2377	2378	2379	2380	2381	2382	2383	2384	2385	2386	2387	2388	2389	2390	2391	2392	2393	2394
immune deficiency	2395	2396	2397	2398	2399	2400	2401	2402	2403	2404	2405	2406	2407	2408	2409	2410	2411	2412	2413	2414	2415	2416	2417	2418	2419	2420	2421	2422	2423	2424	2425	2426	2427	2428	2429	2430	2431	2432	2433	2434	2435	2436
AIDS	2437	2438	2439	2440	2441	2442	2443	2444	2445	2446	2447	2448	2449	2450	2451	2452	2453	2454	2455	2456	2457	2458	2459	2460	2461	2462	2463	2464	2465	2466	2467	2468	2469	2470	2471	2472	2473	2474	2475	2476	2477	2478
malaria	2479	2480	2481	2482	2483	2484	2485	2486	2487	2488	2489	2490	2491	2492	2493	2494	2495	2496	2497	2498	2499	2500	2501	2502	2503	2504	2505	2506	2507	2508	2509	2510	2511	2512	2513	2514	2515	2516	2517	2518	2519	2520
immunization	2521	2522	2523	2524	2525	2526	2527	2528	2529	2530	2531	2532	2533	2534	2535	2536	2537	2538	2539	2540	2541	2542	2543	2544	2545	2546	2547	2548	2549	2550	2551	2552	2553	2554	2555	2556	2557	2558	2559	2560	2561	2562

## Sheet: mentions_validation
Cell_no	Case (keyword_document)	Himanshu	Ritika	Match
1039	accident_nhp2002	3	3	TRUE
205	transport_oralhealth	0	0	TRUE
1981	malignancy_Mudaliar	0	0	TRUE
736	openfracturefixation_pc1	0	0	TRUE
283	fall_pc10	0	0	TRUE
321	injur_pc6	1	1	TRUE
568	OR_pc1	0	0	TRUE
209	transport_blindness	0	0	TRUE
813	amputation_NRHM	0	0	TRUE
1376	NSV_pc11	0	0	TRUE
734	open_fracture_fixation_IPHS_SDH	0	0	TRUE
2454	AIDS_iphs_PHC	4	7	FALSE
443	transfusion_pc2	0	0	TRUE
318	injur_pc3	0	0	TRUE
1731	inguinal_hernia_Mukherji_2	0	0	TRUE
1441	otomy_bajaj	0	0	TRUE
30	surg_pc9	4	4	TRUE
315	injur_IPHS_DH	17	17	TRUE
870	wound_pc9	0	0	TRUE
397	blood_IPHS_CHC	90	77	FALSE
1516	curett_Bhore1	0	0	TRUE
1622	curett_pc5	0	0	TRUE
1014	cauter_Bhore3	0	0	TRUE
2445	AIDS_Mukherji2	0	0	TRUE
2105	cataract_bhore2	0	0	TRUE
1248	EMOC_pc9	0	0	TRUE
1031	cauter_pc2	0	0	TRUE
1903	neoplasm_bajaj	0	0	TRUE
738	open_fracture_fixation_pc3	0	0	TRUE
555	OR_mukherji2	0	0	TRUE
1575	laparo_IPHS_DH	16	16	TRUE
1556	laparo_NHP_2002	0	0	TRUE
134	road_mukherji1	0	0	TRUE
400	blood_pc1	0	0	TRUE
136	road_jungalwala	0	0	TRUE
2	surg_nhp2002	0	0	TRUE
1240	EMOC_pc1	0	0	TRUE
150	road_pc3	0	0	TRUE
374	emergency_palliative	0	0	TRUE
222	RTA_shrivastava	0	0	TRUE
1443	otomy_NRHM	0	0	TRUE
790	club_foot_nat_blood	0	0	TRUE
70	trauma_pc7	0	0	TRUE
451	transfusion_pc10	0	0	TRUE
578	OR_pc11	0	0	TRUE
1975	malignancy_NHP17	0	0	TRUE
358	emergency_pc1	0	0	TRUE
2183	blindness_blindness	22	18	FALSE
172	transport_bhore1	0	1	FALSE
823	amputation_pc4	0	0	TRUE
1707	hernia_pc6	0	0	TRUE
763	club_foot_mudaliar	0	0	TRUE
881	wound_blindness	0	0	TRUE
2473	AIDS_oral_health	0	0	TRUE
1184	abort_mukherji1	0	0	TRUE
1174	MTP_transplant	0	0	TRUE
1498	stomy_pc7	0	0	TRUE
1270	EMONC_jungalwalla	0	0	TRUE
1778	circumcision_HLEG	0	0	TRUE
74	trauma_pc11	10	10	TRUE
639	orth_mukherji2	0	0	TRUE
1653	pediatric surg*_NRHM	0	0	TRUE
1211	abort_np_elderly	0	0	TRUE
619	operative_delivery_pc10	0	0	TRUE
444	transfusion_pc3	0	0	TRUE
1478	stomy_Mukherji1	0	0	TRUE
2397	immune deficiency_NHP_1983	0	0	TRUE
711	openfracture_trauma	0	0	TRUE
990	burn_pc3	0	0	TRUE
1368	NSV_pc3	0	0	TRUE
427	transfusion_mudaliar	18	18	TRUE
1204	abort_pc7	0	2	FALSE
398	blood_IPHS_SDH	0	75	FALSE
1755	inguinal_hernia_pc12	0	0	TRUE
1352	NSV_mukherji1	0	0	TRUE
1865	cancer_IPHS_SC	12	3	FALSE
1554	curett_NPCDCS	0	0	TRUE
848	wound_mukherji	0	0	TRUE
1562	laparo_mukherji1	0	0	TRUE
2280	tuberculosis_srivastava	0	0	TRUE
1058	obstetric_mukherji1	0	0	TRUE
2379	hiv_pc6	0	0	TRUE
1764	inguinal_hernia_NPCDCS	0	0	TRUE
128	road_NHP_2002	0	0	TRUE
1823	append_IPHS_SC	0	0	TRUE
1171	MTP_oral health	0	0	TRUE
228	RTA_IPHS_PHC	0	0	TRUE
1685	hernia_bhore2	0	0	TRUE
1221	EMOC_NHP_1983	0	0	TRUE
1298	EMONC_palliative	0	0	TRUE
1131	c-section,cesarian,caesarean,cesarean_TRAUMA	0	0	TRUE
906	incis_pc6	0	0	TRUE
716	open fracture fixation_NHP_20020	0	0	TRUE
1761	inguinal hernia_TRAUMA	0	0	TRUE
1942	tumor_jungalwalla	0	0	TRUE
1329	sterilisation_pc6	0	7	FALSE
1880	cancer_pc11	19	19	TRUE
2391	HIV_TRAUMA	0	1	FALSE
2467	AIDS_PC10	30	30	TRUE
1205	abort_pc8	0	0	TRUE
2036	chemo_IPHS_SDH	1	1	TRUE
1745	inguinal hernia_pc2	0	0	TRUE
1583	laparo_pc8	0	0	TRUE
1337	sterilisation_np_elderly	0	0	TRUE
2400	immune deficiency_bhore3	0	0	TRUE
146	road_IPHS_SDH	0	2	FALSE
2407	immune deficiency_BAJAJ	0	0	TRUE
1424	ectomy_palliative	0	0	TRUE
248	RTA_palliative	0	0	TRUE
1555	laparo_NHP_2017	0	0	TRUE
1358	NSV_HLEG	0	0	TRUE
1491	stomy_IPHS_DH	0	19	FALSE
213	RTA_NHP_1983	0	0	TRUE
290	fall_palliative	0	0	TRUE
1231	EMOC_bajaj	0	0	TRUE
156	road_pc9	0	0	TRUE
567	OR_iphs_dh	0	0	TRUE
2340	TB_pc9	1	1	TRUE
1850	cancer_nhp_2002	2	2	TRUE
2234	NONE		0
599	operative_delivery_kartar_singh	0	0
350	emergency_HLEG	14	14
24	surg_pc3	3	3
1760	inguinal_hernia_palliative	0	0
2242	NONE		0
1083	obstetric_pc12	6	6
				No. of FALSE matches	11
				% FALSE matches	9.2437

## Sheet: domains_validation
Row_number	Reviewer_1 (RS)	Reviewer_2 (SZ)	whose domain is it originally	Match
753	Workforce, Service Delivery	Service Delivery	RS	FALSE
53	None	None	RS	TRUE
898	Infrastructure	Infrastructure	RS	TRUE
258	Workforce	Workforce	RS	TRUE
431	Workforce	Workforce	AJ	TRUE
1038	Service Delivery	Service Delivery	RS	TRUE
59	Financing	Financing	RS	TRUE
249	Service Delivery	Service Delivery	RS	TRUE
289	Workforce	Workforce	AJ	TRUE
701	Workforce	Infrastructure	RS	FALSE
1197	Workforce	Workforce	RS	TRUE
61	Financing	Financing	RS	TRUE
756	Workforce, Infrastructure	Service Delivery	AJ	FALSE
932	Workforce	Workforce	AJ	TRUE
24	Service Delivery	Service Delivery	RS	TRUE
1170	Service Delivery	Infrastructure	RS	FALSE
563	Service Delivery	Service Delivery	RS	TRUE
452	Infrastructure	Workforce	RS	FALSE
886	Service Delivery	Infrastructure	AJ	FALSE
535	Workforce	Workforce	RS	TRUE
857	None	Financing	AJ	FALSE
905	Infrastructure	Service Delivery	RS	FALSE
892	Infrastructure	Infrastructure	AJ	TRUE
416	Infrastructure	Infrastructure	RS	TRUE
277	Infrastructure	Infrastructure	RS	TRUE
579	Workforce	Infrastructure	RS	FALSE
846	Service Delivery	Service Delivery	RS	TRUE
396	Workforce	Service Delivery	AJ	FALSE
15	Infrastructure	Infrastructure	RS	TRUE
1157	Infrastructure	Service Delivery	AJ	FALSE
1003	Service Delivery	Infrastructure	AJ	FALSE
1218	Service Delivery	Information Management	RS	FALSE
488	Service Delivery	Service Delivery	RS	TRUE
402	Workforce	Service Delivery	AJ	FALSE
1058	Infrastructure	Infrastructure	RS	TRUE
421	Service Delivery	Service Delivery	RS	TRUE
158	Workforce	Workforce	RS	TRUE
361	Infrastructure	Infrastructure	RS	TRUE
275	Service Delivery	Service Delivery	RS	TRUE
196	Service Delivery	Service Delivery	RS	TRUE
233	None	Financing	RS	FALSE
1033	Service Delivery	Service Delivery	AJ	TRUE
314	Workforce	Service Delivery	AJ	FALSE
124	Infrastructure	Infrastructure	AJ	TRUE
803	None	Service Delivery	RS	FALSE
1020	Service Delivery	Workforce	AJ	FALSE
662	Infrastructure	Infrastructure	RS	TRUE
983	Infrastructure	Infrastructure	RS	TRUE
1087	None	Information Management	RS	FALSE
469	Infrastructure	Workforce	RS	FALSE
143	None	Financing	RS	FALSE
1196	Service Delivery	Service Delivery	RS	TRUE
280	None	None	RS	TRUE
677	Infrastructure	Infrastructure	RS	TRUE
1161	Service Delivery	Financing	RS	FALSE
1164	Infrastructure	Service Delivery	RS	FALSE
606	Workforce	Workforce	RS	TRUE
1162	Service Delivery	Service Delivery	RS	TRUE
23	Service Delivery	Service Delivery	AJ	TRUE
843	Financing	Workforce	RS	FALSE
439	Infrastructure	Infrastructure	RS	TRUE
				No. of FALSE matches	24
				% FALSE matches	39.3443

## Sheet: domain_details
keyword(s)	document	statements	Infrastructure	Workforce	Service Delivery	Financing	Information Management
Surg	nhp 2017	Proposed policy measures include - recognition of educational options linked with National Board of Examination & College of Physicians and Surgeons, creation of specialist cadre with suitable pay scale, up-gradation of short term training to medical officers to provide basic specialist services at the block and district level, performance linked payments and popularise MD (Doctor of Medicine) co…	0	1	0	0	0
Trauma	nhp 2017	the policy recommends to set-up a National Institute of Chronic Diseases including Trauma, to generate evidence for adopting cost effective approaches and to showcase best practices.	1	0	0	0	0
Trauma+emergency	nhp 2017	The policy envisages creation of a unified emergency response system, linked to a dedicated universal access number, with network of emergency care that has an assured provision of life support ambulances, trauma management centers	1	0	1	0	1
Trauma	nhp 2017	Developing specialized nursing training courses and curriculum (critical care, cardio-thoracic vascular care, neurological care, trauma care, palliative care and care of terminally ill), establishing nursing school in every large district or cluster of districts of about 20 to 30 lakh population and establishing Centers of Excellence for Nursing and Allied Health Sciences in each State.	1	1	1	0	0
Trauma	nhp 2017	Disaster Management is another area where collaboration with private sector would enable better outcomes especially in the areas of medical relief and post trauma counselling/treatment.	0	0	1	0	0
accident	nhp 2017	Preventive and Promotive Health The policy articulates to institutionalize inter-sectoral coordination at national and sub-national levels to optimize health outcomes, through constitution of bodies that have representation from relevant non-health ministries. This is in line with the emergent international “Health in All” approach as complement to Health for All. The policy prerequisite is for a…	0	0	1	0	0
accident	nhp 2017	Recognizing the risks arising from physical, chemical, and other workplace hazards, the policy advocates for providing greater focus on occupational health. Work-sites and institutions would be encouraged and monitored to ensure safe health practices and accident prevention, besides providing preventive and promotive healthcare services.	1	0	1	0	0
accident	nhp 2017	Better response to disasters, both natural and manmade, requires a dispersed and effective capacity for emergency management. It requires an army of community members trained as first responder for accidents and disasters.	0	1	1	0	0
accident	nhp 2017	The private sector could use the CSR platform to play an active role in the awareness generation through campaigns on occupational health, blood disorders, adolescent health, safe health practices and accident prevention, micronutrient adequacy, anti-microbial resistance, screening of children and ante-natal mothers, psychological problems linked to misuse of technology, etc.	0	0	2	0	0
road	nhp 2017	The policy articulates to institutionalize inter-sectoral coordination at national and sub-national levels to optimize health outcomes, through constitution of bodies that have representation from relevant non-health ministries. This is in line with the emergent international “Health in All” approach as complement to Health for All. The policy prerequisite is for an empowered public health cadre …	0	0	2	0	0
road	nhp 2017	An important focus area of the urban health policy will be achieving convergence among the wider determinants of health – air pollution, better solid waste management, water quality, occupational safety, road safety,	0	0	0	0	0
Transport+emerg	nhp 2017	To have at least two beds per thousand population distributed in such a way that it is accessible within golden hour rule. This implies an efficient emergency transport system	1	0	0	0	0
Injur	nhp 2017	Reduction of occupational injury by half from current levels of 334 per lakh agricultural workers by 2020.	0	0	0	0	0
Blood	nhp 2017	Access to blood and blood safety has been a major concern in district healthcare services. This policy affirms in expanding the network of blood banks across the country to ensure improved access to safe blood.	1	0	2	0	0
blood	nhp 2017	Partnerships that address specific gaps in public services: These would inter alia include diagnostics services, ambulance services, safe blood services, r	1	0	1	0	0
sterilization	nhp 2017	The policy imperative is to move away from camp based services with all its attendant problems of quality, safety and dignity of women, to a situation where these services are available on any day of the week. Other policy imperatives are to increase the proportion of male sterilization from less than 5% currently, to at least 30% and if possible much higher.	0	0	1	0	0
cancer	nhp 2017	To reduce premature mortality from cardiovascular diseases, cancer, diabetes or chronic respiratory diseases by 25% by 2025.	0	0	0	0	0
cancer	nhp 2017	Screening for oral, breast and cervical cancer and for Chronic Obstructive Pulmonary Disease (COPD) will be focused in addition to hypertension and diabetes.	0	0	1	0	0
blindness	nhp 2017	To reduce the prevalence of blindness to 0.25/ 1000 by 2025 and disease burden by one third from current levels.	0	0	0	0	0
blindness	nhp 2017	Further the policy commits itself to support programmes for prevention of blindness,	0	0	1	0	0
surg	oral health	Human Resources: Dental Surgeons, Dental Hygienist & Dental Assistant on contract basis to supplement the efforts of the State/UTs.	0	1	0	0	0
cancer	palliative	Palliative care is also known as supportive care which is required in the terminal cases of Cancer, AIDS etc. and can be provided relatively simply and inexpensively.	0	0	1	0	0
cancer	palliative	Beneficiaries: terminal cases of cancer, AIDS	0	0	1	0	0
cancer	palliative	Improve the capacity to provide palliative care service delivery within government health programs such as the National Program for Prevention and Control of Cancer, Cardiovascular Disease, Diabetes, and Stroke;	0	0	1	0	0
cancer	palliative	It is envisaged that activities would be initiated through National Program for prevention and control of cancer, CVD, Diabetes & Stroke	0	0	1	0	0
cancer	palliative	Thus, strategies proposed will provide essential funding to build capacity within the key health programs for non-communicable disease, including cancer, HIV/AIDS, and efforts targeting elderly populations.	0	0	0	1	0
cancer	npcdcs	In India, Non-Communicable Diseases (NCDs) like Cardiovascular Diseases (CVD), Cancer, Chronic Respiratory Diseases, Diabetes are estimated to account for around 60% of all deaths	0	0	0	0	0
cancer	npcdcs	The Government of India has been implementing National Programme for Prevention and Control of Cancer, Diabetes, Cardiovascular Diseases and Stroke (NPCDCS) since 2010 up to District level under the National Health Mission.	0	0	1	0	0
cancer	npcdcs	Population based screening (PBS) for NCDs namely diabetes, hypertension and common cancers (oral, breast and cervix) has been expanded to more than 400 districts.	0	0	1	0	0
cancer	npcdcs	Opportunistic screening of common NCDs including Diabetes, Hypertension and Cancer, is being done among the attendees of the India International Trade Fair (IITF) at Pragati Maidan, New Delhi during 14-27 November, every year.	0	0	1	0	0
cancer	npcdcs	For the Cancer component, there is the Tertiary Care Cancer Centers (TCCC) Scheme, which aims at setting up/strengthening of 20 State Cancer Institutes (SCI) and 50 TCCCs for providing comprehensive cancer care in the country	1	0	1	0	0
cancer	npcdcs	Around 6.61 crore persons attended NCD Clinics and were screened for common NCDs like Diabetes, Hypertension, CVDs and common Cancers during 2019-20	0	0	1	0	0
trauma	nhp 2002	Similarly, the increasing burden of trauma cases is also a significant public health problem.	0	0	0	0	0
trauma	nhp 2002	The rising vehicle density in large urban agglomerations has also led to an increased number of serious accidents requiring treatment in wellequipped trauma centres.	1	0	0	0	0
trauma	nhp 2002	The Policy also envisages the establishment of fully-equipped ‘hubspoke’ trauma care networks in large urban agglomerations to reduce accident mortality.	1	0	0	0	0
accident	nhp 2002	The policy also recognizes the need to establish, in a longer time-frame, baseline estimates for non-communicable diseases, like CVD, Cancer, Diabetes; and accidental injuries, and communicable diseases,	0	0	0	0	1
anesth	nhp 2002	Also, certain speciality disciplines – Anesthesiology, Radiology and Forensic Medicine – are currently very scarce, resulting in critical deficiencies in the package of available public health services.	0	1	0	0	0
cancer	nhp 2002	The period after the announcement of NHP-83 has also seen an increase in mortality through ‘life-style’ diseases- diabetes, cancer and cardiovascular diseases.	0	0	0	0	0
cancer	nhp 2002	The policy also recognizes the need to establish, in a longer time-frame, baseline estimates for non-communicable diseases, like CVD, Cancer, Diabetes; and accidental injuries, and communicable diseases,	0	0	0	0	1
cataract	nhp 2002	IEC initiatives are adopted not only for disseminating curative guidelines (for the TB, Malaria, Leprosy, Cataract Blindness Programmes), but also as part of the effort to bring about a behavioural change to prevent HIV/AIDS and other life-style diseases	0	0	1	0	0
blindness	nhp 2002	Reduce Prevalence of Blindness to 0.5%	0	0	1	0	0
blindness	nhp 2002	The Policy envisages the completion of baseline estimates for the incidence of the common diseases – TB, Malaria, Blindness – by 2005.	0	0	0	0	1
blindness	nhp 2002	Also, the Policy is focused on those diseases which are principally contributing to the disease burden – TB, Malaria and Blindness from the category of historical diseases; and HIV/AIDS from the category of ‘newly emerging diseases’.	0	0	0	0	0
surg	nhp 1983	Indio has a rich, centuries-old heritage of medical and health sciences. The philosophy of Ayurveda and the surgical skills enunciated "by Charaka and Shusharuta bear testimony to our ancient tradition in the scientific health care of our people.	0	0	0	0	0
transport	nhp 1983	The location of curative centres should be related to the populations they serve, keeping in view the densities of population, distances, topography, transport connections.	1	0	0	0	0
injur	nhp 1983	Occupational health services. There is urgent need for launching wellconsidered schemes to prevent and treat diseases and injuries arising from occupational hazards,	0	0	1	0	0
blindness	nhp 1983	Communicable and noncommunicable diseases have still to be brought under effective control and eradicafed. Blindness, leprosy and T.B. continue to have a high incidence.	0	0	0	0	0
blindness	nhp 1983	The said Programme attributes very high priority to the promotion of family planning as a people's programme, on a voluntary basis; substantial augmentation and provision of primary health care facilities en a universal basis; control of Leprosy, T.B. and Blindness;	0	0	1	0	0
blindness	nhp 1983	The concept of domiciliary care and the field-camps approach should be utilised to the fullest extent, to reduce the pressures on these centres, specially in efforts relating to the control and eradication of Blindness,	0	0	1	0	0
blindness	nhp 1983	The available know-how requires to be adequately exploited to increase the production of essential and life saving drugs and vaccines of proven quality to fully meet the national requirements, specially in regard to the national programmes to combat Malaria, TB, leprosy, Blindness,	1	0	1	0	0
blindness	nhp 1983	Basic research efforts should devote high priGrity to the discovery and development of more effective treatment and preventive procedures in regard to communicable and tropical diseases-Blindness	0	0	1	0	0
blindness	nhp 1983	Blindness-Incidence of (%)	0	0	0	0	0
surg	mukerji 1	The Committee will further recommend that there should be some administrative arrangements at the district level whereby proper coordination would be established between the District Civil Surgeon, who controls the hospitals staff, the District Health Officer and the District Family Planning Officer,	0	1	0	0	0
surg	mukerji 1	The Committee suggest that an allowance of Rs. 150/- p.m. for the Assistant Surgeon will be appropriate.	0	0	0	1	0
transport	mukerji 1	Taking all these factors into consideration the Committee is strongly of the view that for IUCD insertions a woman should be paid its, 5/- towards loss of wages, cost of food, transport charges and other incidental expenses. They have given due consideration to the alternative course of Government providing the transport and food.	1	0	0	1	0
transport	mukerji 1	According to a decision recently taken by the Standing Committee of the Central Family Planning Council, Rs. 7/- to voluntary agencies and Rs. 5/- to Government and local bodies will be payable by the Central Government for each IUCD insertion to cover cost of medicines, refreshments, transport and other incidental expenses.	0	0	0	1	0
transport	mukerji 1	The Committee considered carefully the danger of malpractice growing out of the proposed payment of Rs. 5/-on account of transport, etc. and are of the view that the danger can be unnecessarily exaggerated.	0	0	0	1	0
transport	mukerji 1	In addition to this they should also get the charges payable to the State Governments for the Dai on neighbour bringing the case, and for food, transport and incidental expenses payable to the women receiving the insertion and the incentives recommended earlier for the doctor.	0	0	0	1	0
operat	mukerji 1	The Committee considers that private doctors should also be allowed to do vasectomy operations in their own clinics/nursing homes. These clinics/ nursing homes should be carefully selected and only after inspection to ensure that they are suitable for IUCD and sterilization operations.	0	0	1	0	0
operat	mukerji 1	When at the same time the individuals who have to enlarge the sterilisation operation or the women who have to have the I .U.C.D. inserted, are compensated for the difficulties, loss of wages or any other such disadvantages which they have to suffer.	0	0	0	1	0
operat	mukerji 1	The Committee is aware of the view against giving any financial incentives to persons who undergo sterilization operation or to women who hope IUCD insertions, as this is capable of being abused and can lead to malpractices	0	0	0	1	0
operat	mukerji 1	The Committee recommend for this a. payment of Rs. 25/- which will provide for loss of wages, for care after the operation and other incidental expenses. Persons undergoing vasectomy operation get six days' special casual leave. Persons undergoing salpingetomy operation should be given special casual leave for 14 days when such an operation is not performed luring the period of maternity leave.	0	0	0	1	0
operat	mukerji 1	The Committee was inform that in the States industrial employees were not entitled to any casual leave for sterilization operation.	0	0	0	0	0
sterilisation	mukerji 1	The employment of more and more private doctors in the sterilisation and IUCD programme, particularly in the latter programme, and making the most effective use of them, should be given considerable importance.	0	1	0	0	0
sterilisation	mukerji 1	For the sterilization programme Rs. 10/- per case, if done in their own clinic or nursing home, and Rs, 10/- per case subject to a maximum of Rs. 150/- on any single day for doing vasectomy in sterilisation camps organised by the State Governments,	0	0	0	1	0
sterilisation	mukerji 1	The 1963 reorganised scheme, while it did rightly emphasise the need to take the programme to the masses, had been approved before the I.U.C.D. programme was adopted for large scale implementation. It provided principally for the free flow of supplies and community education and was based mainly on the use of condoms and on male sterilization.	0	0	1	0	0
sterilisation	mukerji 1	Although spectacular results have been achieved in sterilization in a few States where a great deal of enthusiasm for this programme was generated,	0	0	0	0	0
sterilisation	mukerji 1	It is principally because of the I.U.C.D. method becoming available that a mass programme has become feasible on account of this method's very great clinical and administrative advantages over sterilization. These advantages have now been well established and have become well known and well accepted. With the possibility thus opened up of developing the Family Planning Programme on a national sca…	0	0	1	0	0
sterilisation	mukerji 1	Administration in this context would involve the processes of planning, operation, supervision and evaluation. It will not have the responsibility of actually providing the services such as sterilization, I.U.C.D. insertions etc.	0	0	0	0	0
sterilisation	mukerji 1	The Administrative Section should have a Stores Section under a Stores Officer which will be concerned with supply of all types of contraceptives, training, materials, charts, hospital equipments for I.U.C.D., sterilization etc.	1	1	0	0	0
sterilisation	mukerji 1	To each district Family Planning Bureau should be attached a mobile sterilization unit and a mobile education and publicity unit.	1	0	0	0	0
sterilisation	mukerji 1	The Committee also considered the existing organizational set-up for the static and mobile sterilization units attached to the Urban Family Welfare Planning Centres as adequate.	1	0	0	0	0
sterilisation	mukerji 1	Whole-time Government doctors engaged in sterilization camps should be paid Rs. 5/- per vasectomy and Rs. 10/- per tubectomy, if they do this work over and above their full normal duties. Similarly, in IUCD camps they should be paid Rs. 2/- per insertion.	0	0	0	1	0
sterilisation	mukerji 1	These private doctors should be selected carefully. They should be persons of integrity and good reputation. According to the existing pattern private doctors are already being utilised in sterilization camps and IUCD camps, though not to the same extent in every State.	0	1	0	0	0
sterilisation	mukerji 1	These clinics/ nursing homes should be carefully selected and only after inspection to ensure that they are suitable for IUCD and sterilization operations.	1	0	0	0	0
sterilisation	mukerji 1	For the sterilization programme Rs. 10/- per case, if done in their own clinic or nursing home, and Rs, 10/- per case subject to a maximum of Rs. 150/- on any single day for doing vasectomy in sterilisation camps organised by the State Governments,	0	0	0	1	0
sterilisation	mukerji 1	The Committee is aware of the view against giving any financial incentives to persons who undergo sterilization operation or to women who hope IUCD insertions, as this is capable of being abused and can lead to malpractices and also because the main reliance in the family planning programme has to remain on the educational and promotional activities.	0	0	0	1	0
sterilisation	mukerji 1	The Committee was inform that in the States industrial employees were not entitled to any casual leave for sterilization operation. It is recommended that the Ministry of labour and Employment should be approached to make it obligatory for industrial establishments to grant special casual leave on the same lines as given to the Central Government Employees for sterilization,	0	0	0	0	0
ectomy	mukerji 1	At present there is no provision for this payment in the financial pattern. The Committee recommended that for salpingectomy Rs. 10/- per case should be paid for drugs and dressings. For vasectomy Rs. 7/- should be payable which will include Rs, 2/- for food.	0	0	0	1	0
ectomy	mukerji 1	The Committee recommend that wherever District authorities consider that it would be useful to have part-time workers for motivating and bringing cases for vasectomy and IUCD insertions, such workers may be appointed on payment of an honorarium	0	1	0	1	0
ectomy	mukerji 1	But in the case of doctors who are withdrawn from their normal duties for the period to be employed in the camps while they should be paid for vasectomy, tubertomy and IUCD at the same rate as indicated above, a deduction of 25% from their total dues should be made because they would not be performing their normal duty for the period that they would be attending to work in the camps.	0	1	0	1	0
ectomy	mukerji 1	The Committee recommend that these part-time doctors maybe paid, in, addition to the fixed allowance Rs. 10/- per vasectomy over, and above 10 cases done in a month and Rs. 2/-per IUCD insertion over and above 50 insertions done in a month.	0	0	0	1	0
ectomy	mukerji 1	There may be combination of vasectomy and IUCD insertions for purposes of calculating the amount of payment due on Vasectomy being considered equivalent to 5 IUCD are Employment o f Private Practitioners in the Sterilization and I.U.C.D. programme	0	1	0	1	0
ectomy	mukerji 1	After carefully considering this objection, the Committee remain convinced that some payment should be made to the individual and this would be fully justified. These payments are to be regarded more correctly as necessary for removing the difficulties and disadvantages and not as a financial inducement. The principle has already been accepted in the case of vasectomy where payment can be made to…	0	0	0	1	0
ectomy	mukerji 1	As regards payment for vasectomy, the charges paid at present are all right except that the payment on account of loss of wages may in all cases be Rs. 12/-. At present no payment has been provided on account of loss of wages far salpingetomy.	0	0	0	1	0
surg	mukerji 2	The Mukerji Committee had also recommended that there should be some administrative arrangement at the District level whereby proper coordination would be established between the District Civil Surgeon, the District Health Officer and District Family Planning Officer.	0	1	0	0	0
transport	mukerji 2	Just as we have recommended that at the district level some of the service units should be common for all the programmes including the family planning programme, so should be the position at the State level. These units will be these dealing with administration and accounts, the epidemiological and laboratory services, health education and health intelligence including statistics and maintenance …	0	0	1	0	1
transport	mukerji 2	developing the Primary Health Centre complex both administratively i.e. finding all the staffs medical and para-medical, training them, providing them with the necessary equipment, medicines, office and residential accommodation, transport etc,	1	1	0	0	0
transport	mukerji 2	In the opinion of the Committee, it is possible that in due course the pattern of work of the basic health services will change. This would be so as people’s education and participation, will grove and their socio-economic condition will improve Health Education can and should promote this development. Methods of work will also improve and so also transport facilities.	1	0	1	0	0
transport	mukerji 2	Experts should work out the kind, and degree of maintenance services that will have to be performed in the maintenance phase of the different mass programmes, the work load in each case, staff coverage needed, training needs, requirements of supervision, laboratory facilities, transport etc	1	1	1	0	0
transport	mukerji 2	For adequately discharging these responsibilities, the District Health Organisation, including the hospital and other ancillary services, has to be gradually strengthened by being adequately staffed ii including specialists in various branches, by being adequately equipped with X-ray, laboratory and other diagnostic facilities, and by being provided with adequate ambulance and transport facilitie…	1	1	0	0	0
blood	mukerji 2	For adequately discharging these responsibilities, the District Health Organisation, including the hospital and other ancillary services, has to be gradually strengthened by being adequately staffed ii including specialists in various branches, by being adequately equipped with X-ray, laboratory and other diagnostic facilities, and by being provided with adequate ambulance and transport facilitie…	1	1	0	0	0
surg	bhore 1	As regards the preventive health organisation, a certain number of provinces have District Health Officers in charge of rural health administration in all their districts, some others have such officers only in a limited number of districts, while the remaining provinces have the Civil Surgeon in combined charge of medical and public health activities.	0	1	0	0	0
surg	bhore 1	Provincial health administration is, under normal conditions, in charge of a Minister responsible to the Legislature. As in the case of the Centre this Minister has generally charge of the administraton of a number of other departments also. He has two technical advisers who are responsible, subject to his control, for the administration of the Medical and Public Health Departments respectively. …	0	1	0	0	0
surg	bhore 1	While, in certain provinces, the preventive health service has undergone a considerable development during the past two decades, in others no such expansion has taken place.The latter,while they have a Director of Public Health and a few assistants to help him, have not yet organised health staffs for rural and urban areas in the districts. In these provinces, preventive health duties form part o…	0	1	0	0	0
surg	bhore 1	Before the expansion took place the Civil Surgeon was in charge of both curative and preventive duties and, if there was a recognition of the need for developing public health work (as in the case of the province of Madras), the method adopted to deal with the extra work was to give the Civil Surgeon a Sanitary Assistant with the status of an Assistant Surgeon in the provincial medical service.	0	1	0	0	0
surg	bhore 1	In the three provinces of Madras, Bombay and Bengal the administrative officer in charge of the medical department is known as the Surgeon General, while in other provinces the corres ponding officer is the Inspector General of Civil Hospitals. The officer responsible for medical administration in a district is the civil surgeon	0	1	0	0	0
surg	bhore 1	Medical appliances such as surgical dressings, Plaster of Paris, artificial limbs and dental cotton are now produced' in India in-large quantities. The surgical instruments industry has also developed enormously but is still dependent on many imported raw materials for its work	1	0	0	0	0
surg	bhore 1	In those provinces in which a public health organisation has not been built up in the districts, the Civil Surgeon is responsible for the compilation of the statistics for the district as a whole and for their submission to the Director of Public Health.	0	1	0	0	0
surg	bhore 1	There is imperfect correlation in the teaching of Pathology, Bacteriology, Hygiene, Medicine and Surgery. As a consequence there is repetition of the same theme,. possible divergence in the methods of teaching and. waste of time and energy.	0	1	0	0	0
surg+obs	bhore 1	Further, there is little or no coordination and planning in clinical instruction among the different clinical teachers of a department (medicine, surgery or obstetrics and. gynaecology), so that the student, who passes from one;' clinical teacher to another, is not infrequently treated: to a repetition of the same topics.	0	1	0	0	0
surg	bhore 1	In relation to the number of students to be catered for, the hospital facilities, the number of beds per student, more particularly in medicine and surgery, the number of clinical teachers available and the time devoted by them to teaching cannot be considered sufficient.	1	1	0	0	0
surg	bhore 1	The deMontmorency College of Dentistry, is, as has already been pointed out, affiliated to the Punjab University and the instruction given leads to a university degree in dentistry, the B.D.S. (Bachelor in Dental Surgery). "	0	1	0	0	0
surg	bhore 1	The paid staff of the College includes a Principal, who is also the Superintendent of the Hospital, three other full-time professors, four demonstrators and one part-time assistant dental surgeon	0	1	0	0	0
surg	bhore 1	The average number of students trained each year at the Currimbhoy Ebrahim Dental College, Bombay, is not known, although it is understood that the number is less than that trained in the Nair Dental College. It will thus be seen that the total number of qualified dental surgeons produced in the country annually is small, probably not more than 60 or 70.	0	1	0	0	0
surg	bhore 1	An essential step for the development of undergraduate and postgraduate training centres in dentistry in India is the provision of trained teachers. Facilities should therefore be provided for a selected number of dental surgeons from this country to undergo advanced training abroad.	0	1	0	0	0
surg	bhore 1	The large scale manufacture of T. A. B. Vaccine (chiefly for the Defence Deptt.); Cholera Vaccine (for the Defence Department, Punjab. N.W. F. P., Kashmir. and other States in Northern India; plus emergency supplies for Assam, Burma and Bengal); Anti-rabic Vaccine, both for human and animal use (for the Defence Deptt., Punjab, U. P. and certain States in Northern India); Anti-venom Serum (for the…	1	0	0	0	0
surg	bhore 1	The sanctioned stall of the Institute consists of the Director, 3 Assistant Directors, 5 Military Assistant Surgeons and suitable subordinate establishment. The Staff total, in all, about 170.	0	1	0	0	0
surg	bhore 1	The School also admits qualified students desirous of under-taking special lines of study or research for periods not exceeding six months, provided that the attendance of such students does not interfere with the prescribed courses of study, and subject to the approval of the Surgeon-General with the Government of Bengal.	0	1	0	0	0
surg+operat	bhore 1	The record of research in the Madras Medical College shows clearly that the output has varied in accordance with the energy and enthusiasm of individual workers. Thus, in the Anatomy Department 20 of the 25 papers published were contributed by one author, while in the Department of Operative Surgery one individual has been responsible for all of the 56 papers published.	0	0	0	0	0
surg	bhore 1	The same remarks apply in general to the Stanley Medical College, Madras, which has recently been raised from the status of school to college. In this college, however, accommodation and equipment are poorer. The only department in which any appreciable amount of research has been attempted is Surgery from which 66 papers have been published, all of them having been contributed by a single indivi…	1	0	0	0	0
surg	bhore 1	Research has never been a major activity in the Lady Hardinge Medical College for Women, Delhi. The staff of the various departments are so limited that those available are fully occupied with teaching and other routine duties. In the' hospital attached to the College the physicians and surgeons are so busily engaged 205 CHAPTER XIV with hospital routine and teaching that there is little opportun…	0	1	0	0	0
surg	bhore 1	The Institute is the property of the Pasteur Institute Association which is a body registered under the Societies Registration Act of 1860. The management of the affairs of the Association is vested in a Central Committee of which the Surgeon-General with the Government of Madras is Chairman and the Director of the Institute is Secretary.	0	1	0	0	0
surg	bhore 1	The laboratories are specially suited for research in biochemistry, biophysics, and pathology and clinical subjects especially surgical and radium therapy of cancer	1	0	0	0	0
accident	bhore 1	This important aspect of medical relief for workers has hardly been developed in the country. We did not find, during our tours in any industrial area a centre which undertakes the rehabilitation and retraining of the worker, so as to enable him to take up work again after he had been disabled by an accident.	0	0	1	0	0
accident	bhore 1	Accidents- The rules relating to accidents, which, have been framed by Provincial Governments under the provisions of the Factories Act, appear to be adequate and they are, generally speaking, followed by most of the larger concerns. There is, however, evidence to show that some of the smaller establishments try to evade the notification of accidents.	0	0	1	0	0
accident	bhore 1	. Accidents are classified as fatal, serious and minor. The following figures for the total number of accidents in British India relate to the year 1942 : — Fatal - 3 2 3 ,Serious -9,111 ,Minor -44,740 TOTAL 54,174	0	0	0	0	0
accident	bhore 1	. Abolition of the defence of common employments makes employers responsible for compensation in many cases of accidents. This probably leads to reluctance to notify accidents in the case of certain employers	0	0	0	0	0
transport	bhore 1	To prevent the entry of infection into countries instructions have been laid clown in the conventions detailing the conditions under which a ship or an aircraft should be declared as ' healthy, infected or suspected ' and the measures to be taken in each case. In addition, each Government is required to make special provision in its larger sea and air ports for an organised health service, which …	1	0	1	0	0
injur	bhore 1	Long hours lead to fatigue which, if continued from day to day, injures the health of the employee, reduces his working capacity and increases his liability to accidents	0	0	0	0	0
emergency+surg	bhore 1	The large scale manufacture of T. A. B. Vaccine (chiefly for the Defence Deptt.); Cholera Vaccine (for the Defence Department, Punjab. N.W. F. P., Kashmir. and other States in Northern India; plus emergency supplies for Assam, Burma and Bengal); Anti-rabic Vaccine, both for human and animal use (for the Defence Deptt., Punjab, U. P. and certain States in Northern India); Anti-venom Serum (for the…	1	0	0	0	0
emergency	bhore 1	The laboratories, lecture theatres and museum are, in normal times, well adapted for teaching and research. At present a considerable proportion of the available accommodation has been given over for emergency work, particularly for the Calcutta Blood Bank and for the large volume of routine work undertaken on behalf of the Defence Department by the Biochemical Standardization Laboratory which is…	1	0	0	0	0
blood	bhore 1	The chief functions of the King Institute, Guindy, are routine public health laboratory work, advisory work and research. 'The routine functions include: — blood bank for madras	1	0	0	0	0
blood	bhore 1	6. The work of the Institute is organized in various sections,, each of which is in charge of a specially qualified officer. There-are, at present, 12 sections: 12) blood bank and processing centre	1	1	0	0	0
blood	bhore 1	duties of haffkine inst- large-scale manufacture of solutions intended for parenteral injection; and the provision of a blood 'hank.	1	0	0	0	0
blood	bhore 1	Special features of the Institute's equipment are constant-temperature rooms at 0°C., 4°C, 23°C, 28°C. and 37°C. Five looms are being air-conditioned in connection with the blood bank .and the preparation of anti-toxins.	1	0	0	0	0
blood	bhore 1	In addition to routine public health laboratory work the Institute meets the demands for cholera vaccine for the entire Province, and at present provides -accommodation for the Provincial Blood Bank.'	1	0	0	0	0
blood+transfusion	bhore 1	—The Provincial Blood Bank was opened in 1942 under the technical direction of the Professor of Pathology, Medical College, Lucknow. Its main functions are to collect, process, store and supply transfusion material to hospitals and dispensaries and to train medical officers in approved methods of blood transfusion and blood matching.	1	1	0	0	0
orth	bhore 1	The diplomas, that have been instituted in the different universities, include the following subjects:— Ophthalmology. Orthopaedics.	0	1	0	0	0
obstetric	bhore 1	The general absence of either provincial or municipal organisations to which maternity and child welfare officers might be recruited has resulted in few candidates offering themselves for training for the diploma in maternity and child welfare. Such candidates as do take up the course are deficient in training in both preventive and clinical pediatrics and in preventive obstetrics.	0	1	0	0	0
obstetric	bhore 1	Recently there has been a great deal of activity shown by most universities in the institution of post graduate degrees and postgraduate diplomas without, however, providing in every case the necessary facilities for adequate instruction in the subjects concerned. Madras is, in this connection, an exception. There are two university diplomas, one in Obstetrics and Gynaecology and the other in Oph…	0	1	0	0	0
obstetric	bhore 1	The diplomas, that have been instituted in the different universities, include the following subjects:— Ophthalmology. Orthopaedics. Psychological Medicine. Obstetrics and Gynaecology	0	1	0	0	0
obstetric	bhore 1	Nurses are being trained in English as well as in all the principal Indian languages. The period of training is not uniform and ranges from three to four years. The curriculum differs in the provinces, but in most cases, the four years course includes also training in Gynaecological Nursing and in Obstetrics and in some provinces, it is compulsory for every nurse to have a combined sick-nursing a…	0	1	0	0	0
anaesth	bhore 1	The diplomas, that have been instituted in the different universities, include the following subjects:— Anaesthesia	0	1	0	0	0
cancer	bhore 1	In India there exist all the diseases associated with temperate climates and, with a few exceptions, all those that are associated with the Tropics. For the purpose of this review we have, there fore, limited ourselves to the more important diseases prevalent in the country, which are given below. In dealing with each of them we shall first attempt to make an estimate of their incidence and then …	0	0	1	0	0
cancer	bhore 1	. This is a group of diseases which have had a great deal of attention paid to them in Europe and America. On the other hand, there exists very little reliable information regarding the incidence- of cancer in India.	0	0	0	0	0
cancer	bhore 1	The age of maximum incidence of cancer in this country is at least ten years earlier than in Western countries and Japan and in the case of cancer of the female generative organs earlier by 15-20 years. In every province, including Burma, the incidence of cancer of cervix falls heaviest on Hindu women. The incidence of buccal cancer falls heavier on the male than on the female and on Muslims more…	0	0	0	0	0
cancer	bhore 1	The writer of this note believes that if vital statistics were as carefully collected in India as they are in the "West and proper allowance made for the number of individuals living per thousand at a given age, the incidence of cancer will be-found to be independent of geographical and racial variations."	0	0	0	0	0
cancer	bhore 1	The opinion has, however, been widely held, with insufficient justification, that cancer, in most of its manifestations, is comparatively rare in India. Gradually light is being; thrown on the incidence of this condition, the setting up of the Tata Cancer Research Hospital in Bombay having given an impetus to investigation into this important field of study.	1	0	0	0	0
cancer+surg	bhore 1	TATA Memorial Hospital-The laboratories are specially suited for research in biochemistry, biophysics, and pathology and clinical subjects especially surgical and radium therapy of cancer.	1	0	0	0	0
chemo	bhore 1	At the present time the Institute is organized in nine departments, namely: Vaccine Department; Serum and Anti-Toxin .Department; Pharmacology Department; Biochemistry Department ; Chemotherapy Department;	1	0	0	0	0
chemo	bhore 1	More-recently research work has been extended to cover a much wider field and at the present time work is being carried out on chemotherapy, nutrition, malaria, physiology, entomology, virus diseases. and other subject. Most of the research work done is financed from the Institute budget but four inquiries are financed by the Indian Research Fund Association namely, the Plague Inquiry, the work o…	0	0	0	0	0
blindness	bhore 1	The Blindness Committee appointed by the Central Advisory Boards of Health and Education has estimated that the existing number of the blind in India is approximately two millions. Lieut.-Colonel E. W. O.'G. Kirwan, I.M.S. (Retd.), a distinguished ophthalmologist with many years of experience in India, has estimated that " 50 per cent of the present blindness is curable ". The Committee pointed o…	0	1	0	0	0
blindness	bhore 1	A continued insufficiency, of specific food factors in the diet is associated with, special conditions known as deficiency diseases. These include beri-beri, which is fairly common among adults and infants in the Northern Circars of Madras Presidency, keratomalacia a common cause of permanent blindness in South India,	0	0	0	0	0
blindness	bhore 1	Blindness is a very serious handicap in life to all persona and is particularly so in the case of children with the prospect of a much longer period of disability than for those who lose their sight at a more advanced age.	0	0	0	0	0
surg	bhore 2	"The new service" it says "is designed to provide for everyone, who wishes to use it, a full range of health care. No one will be compelled to use it. Those who prefer to make their own arrangements for medical attention must be free to do so. But to all who use the service, it must offer as and when required the care of a family doctor, the skill of a consultant, laboratory service, treatment in…	1	1	1	0	0
surg	bhore 2	It takes five years to produce a doctor and other key personnel require periods of training which, in many cases, must normally be measured in terms of years and not in months. Moreover social habits, customs, usages and existing standards of living may also call for modification, which in some cases may be profound, before the way can be effectively prepared and the requisite pre‐conditions ensu…	0	1	0	0	0
surg	bhore 2	"It must cover the whole field of medical advice and attention, at home, in the consulting room, in the hospital or the sanatorium, or wherever else is appropriate from the personal or family doctor to the specialists and consultants of all kinds, from the care of minor ailments to the care of major diseases and disabilities. It must include ancillary services of nursing, of mid‐ wifery and of th…	0	1	1	0	0
surg	bhore 2	. Telephonic connection between the headquarters and individual primary units is also desirable in order to promote promptness and efficiency in the administration of medical aid. Of the six doctors one will be the controlling officer who, in addition to his duties of supervision over the whole staff in the area, will also be the administrative head of the hospital of the remaining five medical m…	0	1	1	0	0
surg	bhore 2	The Administrative Officer in charge of the secondary unit will be responsible for the supervision and co‐ordination of all curative and preventive health work in the unit. He will also have general supervisory control over the 650‐bed hospital. The whole‐time heads of the different departments of medicine, surgery, maternity, tuberculosis and pathology at the hospital will perform the dual funct…	0	1	0	0	0
surg	bhore 2	The health administration of the district will be carried out by the Officer in Charge of the District Health Services and by a number of deputies under him who will be responsible for medical relief, public health, environmental hygiene and maternity and child welfare work respectively. A fifth deputy may possibly be found useful for controlling nursing administration. The heads of the different…	0	1	0	0	0
surg	bhore 2	Total provision of beds of various types for British India Primary Secondary District Total 1. Medical 468,750 93,750 37,500 600,000 2. Surgical 187,500 125,000 43,750 356,250	1	0	0	0	0
surg	bhore 2	7. Provision for medical, surgical, obstetrical and gynecological cases is made in all the three types of hospitals and the importance of tuberculosis as a community problem is recognized in the provision of similar facilities for this disease also.	0	0	1	0	0
surg	bhore 2	Provision for patients suffering from mental diseases and leprosy has been made only in the hospitals at the district headquarters. As regards venereal diseases, no specific provision of beds has been made. A large percentage of such cases can be dealt with in clinics associated with the outpatient departments of all the three types of hospitals. The relatively small number requiring hospitalizat…	0	0	1	0	0
surg	bhore 2	Administrative staff— Administrative Medical Officer 1 Dy. Administrative Medical Officer 1 Assistant Administrative Medical Officer (Ma‐ ternity and child welfare) 1 Assistant Public Health Engineer 1 Senior Sanitary Inspectors 2 Senior Health Visitors 2 Hospital staff— Medical Officer in charge of medical wards 1 Medical Officer in charge of surgical wards 1	0	1	0	0	0
surg	bhore 2	House staff 6 (two for each of the Medical officers in charge of medical, surgical and obstetrical wards).	0	1	0	0	0
surg	bhore 2	Part‐time doctors 3 (one for each of the medical, surgical and obstetrical wards).	0	1	0	0	0
surg	bhore 2	Orthodental surgeon 1	0	1	0	0	0
surg	bhore 2	It will be seen that no provision has been made for the supervision of medical relief activities. The Administrative Medical Officer will himself participate in such supervision. In addition, we recommend that the medical officers in charge of the medical, surgical and obstetrical wards should make periodical inspections of the hospitals and dispensaries in the area covered by the scheme and that…	0	1	0	0	0
surg	bhore 2	The distribution of beds in a 200‐bed hospital is shown below:— No of beds Medical 45 Surgical 55	1	0	0	0	0
surg	bhore 2	Every 500‐bed hospital at secondary unit headquarters (139 in all)— Staff: Officer in charge of Dental Section 1 Orthodental Surgeon 1	0	1	0	0	0
surg	bhore 2	Every 200‐bed hospital at secondary unit headquarters (216) in all)— Staff: Orthodental Surgeon 1	0	1	0	0	0
surg	bhore 2	The requirements of the existing legislation regarding the employing of adolescents should be so modified us to qualify general practitioners approved by Provincial Governments to function as certifying surgeons. They will certify as to the general fitness of the adolescent for industrial employment.	0	1	0	0	0
surg	bhore 2	The minimum age for employment in industrial establishments, docks etc., should be raised to 15 and persons between 15 and 17 should be eligible for employment as adolescents on the certificate of the certifying surgeon.	0	0	0	0	0
surg	bhore 2	7. The procedure for the transmission of information varies in the different provinces. For instance, in Bihar when an epidemic breaks out, the village watchman (chowkidar) reports the matter to the officer in charge of the nearest police station, who in his turn reports to the Civil Surgeon, the Health Officer, and the District Board Chairman and to the nearest dispensary doctor and Health Inspe…	0	1	0	0	0
surg	bhore 2	The small 30‐bed hospitals, serving four primary units or a population of about 160,000, are likely to find themselves fully occupied with the treatment of general medical, surgical, obstetrical and gynecological patients largely to the exclusion of those who suffer from such diseases as cholera, smallpox and plague.	1	0	1	0	0
surg	bhore 2	It seems appropriate to begin with some remarks regarding the value of leprosy treatment. Special treatment for the disease is through the administration, usually by injection, of some preparation of Hydnocarpus wightiana or chauhnoogra oil. Additional treatment medical and surgical, is also given to deal with special conditions as they arise.	0	0	1	0	0
surg	bhore2	Educational propaganda and other preventive work can also be carried out more effectively when such co‐operation is available. Moreover, surgical and medical treatment in respect of various conditions as they arise affords some relief to the patient even if the progress of the disease cannot in all cases be effectively checked. The provision of treatment facilities should therefore definitely for…	0	0	1	0	0
surg	bhore 2	In recent years, an increasing number of articles reporting a high proportion of cures, social remissions, and improvements in incurable patients have appeared. Recent progress in the understanding and treatment of mental disorder has been so spectacular that the chances of recovery of a mental patient can be said to be greater than those of a patient suffering from any other illness. The therapi…	0	0	1	0	0
surg	bhore 2	. As regards medical men, the ultimate aim should be to ensure that all those who are employed in mental institutions should possess a recognized Diploma in Psychological Medicine. it is also desirable that the Superintendent, the Deputy Superintendent and "Senior Medical Officers in charge of different branches of work in a mental hospital should have a higher degree in Medicine or Surgery, such…	0	1	0	0	0
surg	bhore 2	. A proper clinical background in either of these specialties is of advantage to the medical officer even in the treatment of mental patients, because a differential diagnosis of the condition of many of them may often require as much knowledge of general medicine and surgery as of Psychological Medicine	0	1	0	0	0
surg	bhore 2	Surgeons have frequently been guilty of operations on hysterics and psychiatrists have called the complaints of patient’s somatic delusions, until they finally died of cancer."	0	0	0	0	0
surg	bhore 2	n The maxima drawn by Inspectors General of Civil Hospitals, Surgeon Generals, the Public Health Commissioner to the Government of India and the Director General, Indian Medical Service, vary roughly between about £2,475 for the first of these classes and £3,100 for the last named.	0	0	0	1	0
surg	bhore 2	It seems, therefore, highly desirable that the policy in future should be to encourage co‐educational institutions. But conditions being what they are and the demand for women doctors being great, the need for women medical colleges will remain for some time. In any case, the provision within the same campus of beds for men, medical, surgical and perhaps some of the specialties with a proper out‐…	1	1	0	0	0
surg	bhore 2	There should be periodic Group Conferences of the teaching staff of each institution including Surgeons and Physicians, Obstetricians and Specialists and the staffs of the departments of Pathology, Bacteriology, Pharmacology and Biochemistry.	0	1	0	0	0
surg	bhore 2	) In the clinical subjects, which will be taught mainly by whole‐ time teachers, every effort should be made by means of regular conferences, at which the various teachers should be present, to show he students that medicine, surgery and pathology are not separate subjects in isolated compartments, but that all form parts of one whole.	0	1	0	0	0
surg	bhore 2	) In the teaching of pathology, which should be revised and extended so as to include more definite instruction in Microbiology and Parasitological, great importance should be attached to post‐mortem work. The physician and the surgeon concerned should attend the post‐mortem with the students and participate with the pathologist in the discussion on the post‐mortem findings.	0	1	0	0	0
surg	bhore 2	At present the Indian Medical Council exercises supervision over the universities granting certain medical qualifications given in the first Schedule of the Indian Medical Council Act, which consist of the university degrees which qualify for practice as medical men and' for certain higher qualifications in medicine, surgery and obstetrics.	0	1	0	0	0
surg	bhore 2	Under our programme of expansion of undergraduate medical education the number of medical colleges requiring supervision by the Indian Medical Council will increase considerably. We therefore consider it wiser to limit its functions to those already entrusted to it by the Act than to enlarge them so as to include the various new types of diplomas that will come into being through the expansion of…	0	1	0	0	0
surg	bhore 2	0. Refresher courses in mental hygiene and psychiatry for the general practitioner and the medical and surgical staff of general hospitals would be useful.	0	1	0	0	0
surg	bhore 2	Of those dental surgeons who practice in India, the vast majority treat only the wealthy. For the poor there is practically no provision at all, and throughout the country dentists are employed only to a very limited extent in the hospitals under State control.	0	1	0	0	0
surg	bhore 2	training of "dental nurses" for a period of two years with matriculation as the basic minimum qualification for entrance. These "nurses" were capable of carrying out the simpler operative procedures which take up so much of the average dental surgeon's time, but require no very high technical skill	0	1	0	0	0
surg	bhore 2	In planning for the expansion of dental education in India there are two initial difficulties:— (1) The extreme shortage of adequately trained Dental Surgeons available—only 1 to 400,000 of the population and (2) The difficulty of obtaining teachers of the right caliber to staff new colleges on a large scale	0	1	0	0	0
surg	bhore 2	Provision will have to be made for the training of three types of personnel: (1) The dental surgeon; (2) The dental hygienist; (3) The dental mechanic.	0	1	0	0	0
surg	bhore 2	The responsibility for the training of the Dental Surgeon will of necessity be shared between the Medical and Dental Colleges. The training of the other two classes (dental hygienists and dental mechanics) will throw no additional burden on the Medical Colleges but will be undertaken entirely by the Dental Colleges.	0	1	0	0	0
surg	bhore 2	. In a State Dental Service it would be wasteful economically if the higher paid dental surgeon were required to devote a large proportion of his time to laboratory work. Given sufficient accommodation and adequate staff, the dental mechanic could also he trained in the Dental Colleges under the Professor of Prosthetic Dentistry and for this purpose an intensive course in mechanics is suggested	1	1	0	0	0
surg	bhore 2	The minimum entrance requirements should be the same as those for a Degree in Medicine; the course should extend over a period of four years, and lead to the degree of B. D. S. (Bachelor of Dental Surgery).	0	1	0	0	0
surg	bhore 2	Appointments as "house surgeons" should be instituted in all Dental Hospitals run in conjunction with Dental Colleges, so that additional training on a salaried basis may be available for graduates. Stipends for such appointments should be on the same scale as those given to medical house surgeons	0	1	0	1	0
surg	bhore 2	In view of the present acute shortage of teachers, all graduates in Dentistry should be encouraged to proceed to a higher degree, and provision for this should be made in all universities by the establishment of the degree of M. D. 8. (Master of Dental Surgery) In that way only can a well‐trained body of teachers of Dentistry be gradually built up in India	0	1	0	0	0
surg	bhore 2	Every training centre should train approximately equal numbers of dental surgeons and dental hygienists and it is recommended that each of these centers should be capable of training 100 dental surgeons and 100 dental hygienists annually.Each training centre should normally be so constructed and equipped as to allow of those numbers being accommodated. If such arrangements are not possible, the m…	0	1	0	0	0
surg	bhore 2	. In short the scheme outlined above envisages, as a first step the replacing of the private colleges in Calcutta and Bombay by Colleges affiliated to the universities, the enlargement of the college of dentistry at Lahore and the inauguration of new colleges at Lucknow, Madras and Patna with facilities in each of these six dental training centers for training 100 dental surgeons and 100 dental h…	1	1	0	0	0
surg	bhore 2	) Trained dental surgeons will be kept aware of the need to adhere to the standards of professional etiquette which are expected of them.Registration must be separate for the three categories of dental surgeons, dental hygienists and dental mechanics.	0	1	0	0	0
surg	bhore 2	. It is our opinion that the increase in the number of dental colleges and improvements in the training of dental surgeons and hygienists will not lead to satisfactory results unless the State itself undertakes the establishment of a comprehensive dental service to meet the urgent needs of the population.	1	1	0	0	0
surg	bhore 2	. Requirements of training centers.—It is desirable that each training centre should provide training in all the subjects of the curriculum. In some cases training is given only in hospitals for women and children, while in other cases it is restricted to hospitals for men. As an interim measure we suggest that, in the former case, the training centre should have affiliated to it a hospital where…	0	1	0	0	0
surg	bhore 2	Overcoming obstacles to successful treatment or recovery particularly in the out‐ patient department, and during convalescence. Under this head also, it may be necessary to see that medical and surgical supplies (instruments, spectacles, teeth, etc.) are secured;	1	0	1	0	0
surg	bhore 2	. It is visualized that if clinical research is encouraged in the ways indicated, centers of high repute for research and advanced teaching in clinical medicine and surgery and the various specialties will spring up throughout the country. Potentialities for the creation of such centers already exist as, for example, the Orthopedic Surgery Unit in Madras and the Radium Therapy Unit at the Tata Me…	1	0	0	0	0
surg	bhore 2	. In considering the question of the place which the indigenous systems of medical treatment should occupy in any planned organization of medical relief and public health in the country, we are faced with certain difficulties. ‐ We realize the hold that these systems exercise not merely over the, illiterate masses but over considerable sections of the intelligentsia. We have also to recognize tha…	0	0	0	0	0
surg	bhore 2	It is also to be recognized frankly that the indigenous‐ systems of medical treatment do not at present deal with such vital aspects of medicine as obstetrics, gynecology advanced surgery and some of the specialties	0	0	0	0	0
surg	bhore 2	. It is, of course, contemplated that, eventually there will be a dental surgeon associated with every primary unit, but this will be possible only when the number of qualified dental personnel has greatly increased.	0	1	0	0	0
surg	bhore 2	)A study of medical libraries in the U.S.A., such as those at New York,‐ Boston, Philadelphia, Baltimore, Washington and the Lane Library at Stanford University. Contacts, inter alia, with the‐Rockefeller Foundation, the Surgeon General's Library, the Medical‐ Library Association and publishers of medical literature, (2)A study of the medical libraries in the U.K. especially those of the Royal So…	0	0	0	0	0
accident	bhore 2	d. The objects to be achieved through the latter are, in the words of the report, "the promotion of the general health of the worker by the provision of optimum environmental conditions And by fitting the worker into such conditions; the prevention of disease and accidents in industry; the taking of an appropriate share in the rehabilitation of the disabled workmen; and the education of the worke…	0	0	1	0	0
accident	bhore 2	) Compensation in respect of accidents should be payable to all notifiable accident cases from the first day of disablement and the seven days' waiting period should be abolished.	0	0	0	1	0
accident	bhore 2	) We were struck by the fact there were no centers in industrial areas for the purpose of rehabilitating and retraining workers, who are unable to take up their original employment as the result of accidents. Provision should be made for the proper treatment and rehabilitation of injured persons so that they may recover and get back to work	0	0	1	0	0
accident	bhore 2	Mental deficiency is ascribed on the other hand, to a hereditary or congenital taint or to some accident or illness occurring just before or soon after birth. There are grades of mental deficiency, and although the condition is generally regarded as incurable, yet by proper care and supervision, the majority of defectives can be made to lead useful, but segregated lives; and what is more importan…	0	0	1	0	0
accident	bhore 2	It is suspected too, that accident proneness is due to some form of psychological condition. The Industrial Health Research Board, for example have discovered that 75 per cent of the factory accidents generally occur among 25 per cent of the employees. Thus there are evidently many people suffering from mental ill‐health which is never diagnosed	0	0	0	0	0
accident	bhore 2	. Under an ideal health organization every childbirth will receive such skilled assistance as may be required from the appropriate type of health worker and no death will take place, except as an accident, without a reasonable measure of medical aid being administered to the individual.	0	0	1	0	0
accident	bhore 2	. It is obviously important that this work should be followed up especially as there are indications that the rare, but highly dangerous, complication known as "paralytic accident" may be due to the brain protein Included in. the present crude vaccine. The etiology of "paralytic accident" is another problem which deserves further investigation.	0	0	0	0	0
accident	bhore 2	There is abundant evidence to show that the efficiency and output of the industrial worker are lowered by alcohol and that the accident rate is raised. The enforcement of total abstinence (luring working hours appears therefore to be of advantage from the point of industry and of, workers alike	0	0	0	0	0
road	bhore 2	Anti‐malaria units, hygiene squads, hospitals constructed for war purposes, military camps, large air fields in different parts of the country with all the necessary amenities such as roads, water‐supply and lighting, motor vehicles of various types, should, we suggest be made available on easy terms for the development of the health programme throughout the country.	1	0	0	0	0
road	bhore 2	A colony for industrial workers should not be permitted on a temporary basis for a longer period than three years and, even during this period, provision should be made for such amenities as roads, water, drainage, sanitation and lighting. Failure to make such pro‐ vision will generally result in the creation of conditions which are harmful to the health not only of the workers but also of the ge…	1	0	0	0	0
transport	bhore 2	. In our short‐term programme we have provided a dispensary for each primary unit and these institutions will continue even after each such unit has been provided with its hospital. The usefulness of all these centers of treatment will be considerably enhanced by the simultaneous development of transport facilities. To supplement this large scale institutional provision for medical relief we have…	2	0	1	0	0
transport	bhore 2	The provision of ambulances for the transport of patients is an important factor in the improvement of the efficiency of the health services	1	0	0	0	0
transport	bhore 2	domiciliary practice within easy reach of the hospital training centre should be available, under adequate supervision and with facilities for transport	1	1	1	0	0
transport	bhore 2	y. In the absence of equal facilities for medical care in the rural areas, the training of the rural dai should lay special emphasis on danger signals and abnormalities, the precautions to be taken under such conditions, the availability of skilled attention in the neighborhood and the methods of transporting the patient to hospital with the least possible risk to her health.	1	1	1	0	0
injur	bhore 2	The Aims of an Industrial Health Service: (a) to promote the general health of the worker by the provision of a good working environment and by fitting the worker to that environment; (b) to prevent occupational disease; (c) to assist in the prevention of injuries at work;	0	0	1	0	0
injur	bhore 2	(d) to organize and supervise a service for the emergency treatment and care of injured and sick workers at their place of work; (e) to take an active part in the restoration to full working capacity of workers disabled by injury or disease and settlement of workers suffering from permanent disability	0	0	1	0	0
injur	bhore 2	This comprehensive statement of the functions of an industrial health service may be accepted as the objective to be aimed at in this country, when the development of such an organization is undertaken. It will be seen that the health protection that will be offered will be largely preventive in character. At the same time, provision will be made for the emergency treatment and care of injured an…	0	0	1	0	0
injur	bhore 2	) We were struck by the fact there were no centers in industrial areas for the purpose of rehabilitating and retraining workers, who are unable to take up their original employment as the result of accidents. Provision should be made for the proper treatment and rehabilitation of injured persons so that they may recover and get back to work as early as possible	0	0	1	0	0
injur	bhore 2	Another point to which we would draw attention is the unsatisfactory state of registers of sickness and injury among employees, particularly in the smaller industrial establishments	0	0	0	0	0
injur	bhore 2	s. We recommend that proper registers of sickness and injury should be maintained in every industrial establishment in accordance with the standards prescribed by Provincial Governments.	0	0	0	0	1
injur	bhore 2	—Under section 14 of the Factories Act provision exists for requiring that, in any factory in which gas, dust or other impurity is generated, adequate measures shall be taken to prevent injury to the health of the workers.	0	0	1	0	0
injur	bhore 2	. Whether the factory be large or small, the provision and maintenance of mechanical or other devices for preventing the generation or inhalation of gas, dust or other impurities injurious to the health of workers are essential.	0	0	0	0	0
injur	bhore 2	n. Nurses are, in spite of all precautions that may be taken, continually exposing themselves to injury to their health during the normal discharge of their functions. There are also other types of health workers who are exposed to similar hazards to their health. Monetary compensation for specific damage to health caused by conditions arising out of a person's occupation is a recognized provisio…	0	0	0	1	0
injur	bhore 2	When child bearing is likely to result in injury to the mother or the child, the practice of contraception needs no justification. Child bearing, although it is a normal physiological function in the case of healthy women, causes an undue strain on those who suffer from certain diseases.	0	0	0	0	0
injur	bhore 2	All of us are agreed that, when child bearing is likely to result in injury to mother or infant, there is every justification for the practice of contraception. In such cases it should be the responsibility of Governments to provide instruction regarding contraception in maternity and child welfare centers, dispensaries hospitals and any other public institutions which administer medical aid to w…	0	0	1	0	0
emergency	bhore 2	In place of a 75‐bed hospital for each primary unit under the fully developed long distance scheme, we suggest that, during the first five years of the short‐term programme, one 30‐ bed hospital should be established to serve four primary units. In the second period of five years the number of such hospitals should be doubled so that each will serve two primary units. In addition each primary uni…	1	0	0	0	0
emergency	bhore 2	aims of industrial health service:) to organize and supervise a service for the emergency treatment and care of injured and sick workers at their place of work.	0	0	1	0	0
emergency	bhore 2	This comprehensive statement of the functions of an industrial health service may be accepted as the objective to be aimed at in this country, when the development of such an organization is undertaken. It will be seen that the health protection that will be offered will be largely preventive in character. At the same time, provision will be made for the emergency treatment and care of injured an…	0	0	1	0	0
emergency	bhore 2	. Rural and urban Health Officers could not, even during an emergency like an outbreak of cholera, employ additional staff or incur expenditure in other directions without the sanction of the Chairman of the local body concerned	0	1	0	1	0
emergency	bhore 2	. The Public Health Act has transferred all the executive functions under the various sections relating to health in the Local Self‐government Acts and other Acts to the Health Officer. He has been given control over the entire health staff and, during an emergency; he has the power to incur expenditure and to employ additional staff	0	1	0	1	0
emergency	bhore 2	. For what I understand my colleagues to recommend is that the Federal Government should have power to carry out its orders through its own officers, when there is any danger of the spread of infectious diseases from one unit of the Federation to the other. Such intervention would mean supersession of the Provincial Government during a period of emergency so far as health activities are concerned.	0	0	0	0	0
emergency	bhore 2	The necessary consequence of any taking over by the Central Government of the powers vested in the provinces to implement Federal Acts or directions given by the Central Government will be to drag health into political controversies in times of emergency when the utmost cooperation is needed between the Central and Provincial Governments.	0	0	0	0	0
emergency	bhore2	. If they think that the Federal Government should have power to carry out its orders through its own. Officers then obviously such intervention would mean a supersession of the Provincial Government so far as health activities are concerned during a period of emergency	0	0	0	0	0
emergency	bhore 2	. A great handicap to the immediate setting up of regular training centers is the extreme shortage of efficient sister‐tutors, and it is felt that the only immediate solution of. the problem which will permit the full utilization of the very few who are at present available is the establishment of preliminary training schools at suitable centers, though it must be clearly recognized that this is …	0	1	0	0	0
emergency	bhore 2	. There should always be a Night Supervisor who is specially qualified to carry on the administration of the hospital at night. It should not be expected that the Night Supervisor should, also undertake the responsibility for emergency work in the operating theatre. Arrangements should be made for two staff nurses to‐be available for these night emergencies.	0	1	0	0	0
emergency	bhore 2	. The proposed provision for medical relief for the population as whole is, it will be seen, higher in Delhi Province than that suggested by us for other parts of the country "the dispensary will have five‐ emergency beds here as against two in other provinces while, the 30‐ bed hospital will serve a population of 60,000 as against 160,000 in the other case	1	0	0	0	0
emergency	bhore 2	. For those who are unable even with further training to pass the requisite examination, but who, nevertheless, possess considerable‐nursing experience, as well as the selected members of those categories of personnel engaged by Provincial Governments for emergency duties in connection with famine or air‐raid precautions who possess the minimum necessary educational qualifications	0	1	0	0	0
blood	bhore 2	In the case of (b) the training will be in the specialty for a period ranging from 12 months to 18 months under suitable guidance. Courses should be available in: blood transfusion and resuscitation	0	1	0	0	0
blood	bhore 2	) Blood Bank Section.—This section would function mainly as a blood processing centre if the policy of establishing blood banks‐(whole blood) in the Presidency is adopted. It would also serve as a centre for research in the development of better methods of processing and drying	1	0	0	0	0
blood	bhore 2	As a result, there exists in the medical and ancillary services of the Indian Army a great reservoir of personnel whose training and experience render them particularly suited to employment in the civil health services. This personnel comprises Medical Officers (male and female), Dental Officers, (I.A.D.C.), Nurses, and Technicians. We give here a short general description of each category and th…	0	1	0	0	0
blood	bhore 2	Blood Transfusion Officers 9. These again comprise both graduate and licentiate officers who have received special training and gained experience in military blood‐ transfusion units.	0	1	0	0	0
operat	bhore 2	There should always be a Night Supervisor who is specially qualified to carry on the administration of the hospital at night. It should not be expected that the Night Supervisor should, also undertake the responsibility for emergency work in the operating theatre.	0	1	0	0	0
operat+surg	bhore 2	2. It is, of course, contemplated that, eventually there will be a dental surgeon associated with every primary unit, but this will be possible only when the number of qualified dental personnel has greatly increased. In the short‐term programme, this provision must of necessity be restricted to the secondary health centers and the travelling dental clinics we have recommended. III. Nurses 13. In…	0	2	0	0	0
operat	bhore 2	As stated already the class under consideration comprises nursing orderlies with training and experience in special conditions. They will, therefore, prove of especial value in the staffing of corresponding civil institutions such as mental hospitals, clinics for venereal diseases, ophthalmic clinics, dental clinics and operating rooms.	0	1	0	0	0
obstetric+surg	bhore 2	t. Telephonic connection between the headquarters and individual primary units is also desirable in order to promote promptness and efficiency in the administration of medical aid. Of the six doctors one will be the controlling officer who, in addition to his duties of supervision over the whole staff in the area, will also be the administrative head of the hospital of the remaining five medical …	0	2	0	0	0
obstetric	bhore 2	In our view at least two or possibly three of the six medical officers provided in each primary unit should be women. One of them will be employed in the hospital on the gynecological and obstetrical side	0	1	0	0	0
obstetric+surg	bhore 2	The distribution of beds that will be made available under our proposals for different types of cases in the primary, secondary and district headquarters hospitals is shown below. The figures are approximate as the calculation is based on a probable population of 375 million which, it is anticipated, will be reached in British India by the time the proposals under consideration are fully implemen…	2	0	0	0	0
obstetric+surg	bhore 2	Provision for medical, surgical, obstetrical and gynecological cases is made in all the three types of hospitals and the importance of tuberculosis as a community problem is recognized in the provision of similar facilities for this disease also. For malaria and general infectious diseases, beds are provided in primary hospitals.	0	0	2	0	0
obstetric+surg	bhore 2	Administrative staff— Administrative Medical Officer 1 Dy. Administrative Medical Officer 1 Assistant Administrative Medical Officer (Ma‐ ternity and child welfare) 1 Assistant Public Health Engineer 1 Senior Sanitary Inspectors 2 Senior Health Visitors 2 Hospital staff— Medical Officer in charge of medical wards 1 Medical Officer in charge of surgical wards 1 Medical Officer in charge of obstetr…	0	2	0	0	0
obstetric+surg	bhore 2	House staff 6 (two for each of the Medical officers in charge of medical, surgical and obstetrical wards). Part‐time doctors 3 (one for each of the medical, surgical and obstetrical wards).	0	4	0	0	0
obstetric+surg	bhore 2	. It will be seen that no provision has been made for the supervision of medical relief activities. The Administrative Medical Officer will himself participate in such supervision. In addition, we recommend that the medical officers in charge of the medical, surgical and obstetrical wards should make periodical inspections of the hospitals and dispensaries in the area covered by the scheme and th…	0	2	0	0	0
obstetric	bhore 2	. One of the four medical officers in the hospitals will function as the Superintendent. We suggest (vide appendix 3) that the Superintendent should have the same salary and status as the Deputy Administrative Medical Officer in charge of Public Health. The Medical Officer in charge of the obstetrical and gynecological wards should be a woman.	0	1	0	0	0
obstetric	bhore 2	. The Assistant Administrative Medical Officer in charge of maternity and child welfare work and the woman doctor in charge of the obstetrical and gynecological wards in the hospital should have the same status and pay. We suggest that there should be a periodical exchange of duties between these two.	0	1	0	1	0
obstetric	bhore 2	At the headquarters of each primary unit and in the places in which 30‐bed hospitals are located, the services of a medical officer will be available and there will also be provision for a small number of maternity beds. With such facilities, and with the aid of the public health nurse, midwife and trained dai stationed at these places, it should be possible to organize a maternity and child welf…	1	1	1	1	1
obstetric	bhore 2	. In the section dealing with professional education, we have emphasized the importance of providing facilities for specialization in the different branches of medicine, including maternity and child welfare, in the programme of postgraduate education. Such specialization will include obstetrics, gynecology and pediatrics in order to provide the specialists whose services are essential for the de…	0	1	1	0	0
obstetric+surg	bhore 2	n. Even during the short‐term programme a provision of 20 and 50 beds respectively has been suggested for the common infectious diseases in the secondary health centre hospitals of 200 and 500 beds recommended by us, while in respect of tuber‐ culosis and leprosy, our proposals provide for an appreciable increase in existing hospital accommodation. It is in the countryside that facilities for iso…	2	0	0	0	0
obstetric+surg	bhore 2	There should be periodic Group Conferences of the teaching staff of each institution including Surgeons and Physicians, Obstetricians and Specialists and the staffs of the departments of Pathology, Bacteriology, Pharmacology and Biochemistry. There should also be, in each medical college, a Board to stimulate medical research and to lie down and coordinate programmes and policies in regard to it	0	2	0	0	0
obstetric	bhore 2	In the case of such training will naturally involve several years of work in special departments or hospitals under the guidance of a consultant or a specialist. The training may extend up to five years and lead to a higher qualification, such as M.D. or M.S. In the case of (b) the training will be in the specialty for a period ranging from 12 months to 18 months under suitable guidance. Courses …	0	1	0	0	0
obstetric+surg	bhore 2	. It may be asked why the function of supervising postgraduate education should not be entrusted to the Indian Medical Council which has been created "in order to establish a uniform minimum standard of higher qualifications in medicine for all provinces". At present the Indian Medical Council exercises supervision over the universities granting certain medical qualifications given in the first S…	0	2	0	0	0
obstetric+surg	bhore 2	Under our programme of expansion of undergraduate medical education the number of medical colleges requiring supervision by the Indian Medical Council will increase considerably. We therefore consider it wiser to limit its functions to those already entrusted to it by the Act than to enlarge them so as to include the various new types of diplomas that will come into being through the expansion of…	0	1	0	0	0
obstetric	bhore 2	. The Calcutta School of Tropical Medicine and the All‐India Institute of Hygiene and Public Health afford opportunities for licentiates to acquire their diplomas while the Madras Government have introduced special courses in ophthalmology, obstetrics and gynecology, tuberculosis and clinical laboratory sciences for licentiates leading to a Government diploma after a period of training for one ye…	0	1	0	0	0
obstetric	bhore 2	The present practice of admitting pupils in numbers based upon the annual number of deliveries in an institution is wholly illogical and no institution should be recognized as a training centre for mid wives which does not meet the following fundamental require‐ ments:— The training can be given either in English or in any of the Indian languages, but if training is given through Indian languages…	0	1	0	0	0
obstetric+surg	bhore 2	s. It has, however, to he recognized that great improvements have taken place in the field of public health as the' result of the many discoveries of science which are and can be implemented only through the scientific system of medicine and through personnel trained in such a system It is also to be recognized frankly that the indigenous‐ systems of medical treatment do not at present deal with …	0	0	0	0	0
abortion	bhore 2	Of the two, syphilis is the more important. If not treated in time and adequately it produces degenerative changes of a varied character in the internal organs of the body and, in a certain number of cases, it also causes the condition known as the general paralysis of the insane. The disease is transmissible from parent to offspring and is responsible for a considerable proportion of the abortio…	0	0	0	0	0
abortion	bhore 2	Arguments in favor of Birth Control (1) Intentional control of the size of the family is not without precedent in the history of human communities. Limitation of families has been practised by such communities from time immemorial and the studies of students of the population problem have established various practices such as infanticide, abortion, religious prohibition of sexual intercourse duri…	0	0	0	0	0
sterilization	bhore 2	" A pre requisite to the formulation and execution of an effective population policy directed to promote the creation of a healthy and well‐endowed community is, therefore, the accumulation of adequate knowledge * Report on the British Health Services (1937), published by PEP (Political, and Economic Planning). 488 POPULATION PROBLEM regarding the hereditary and environmental aspects of the devel…	0	0	0	0	0
otomy+surg	bhore 2	d. Recent progress in the understanding and treatment of mental disorder has been so spectacular that the chances of recovery of a mental patient can be said to be greater than those of a patient suffering from any other illness. The therapies deserving mention are shock therapy by eardiazol, and insulin, continuous narcosis, and exploratory therapy by a sodium pentothal, surgical approach to the…	0	0	1	0	0
anesth	bhore 2	In the case of such training will naturally involve several years of work in special departments or hospitals under the guidance of a consultant or a specialist. The training may extend up to five years and lead to a higher qualification, such as M.D. or M.S. In the case of (b) the training will be in the specialty for a period ranging from 12 months to 18 months under suitable guidance. Courses …	0	1	0	0	0
anesth	bhore 2	. We endorse the. opinion of the Sub‐Committee that it is essential to raise the professional standing of those (other than medical practitioners) engaged in the handling of drugs and that, to this end, legislation designed to protect the public from incompetence and to safeguard the interests of the qualified pharmacists should be enacted. The profession of pharmacy should be reserved for pharma…	0	1	0	0	0
cancer	bhore 2	The old adage that prevention is better than cure has acquired added significance as the result of the great achievements of modern preventive medicine which has reduced in many directions unnecessary suffering and mortality and has helped to lengthen life A sequel to this preventive campaign, which was at first directed mainly towards the control of infectious diseases and has later included, wi…	0	0	0	0	0
cancer	bhore 2	. In this chapter we shall deal with the special measures we consider necessary in respect of the following diseases: — 1. Malaria. 7. Venereal diseases. 2. Tuberculosis. 8. Hookworm. 3. Smallpox. 9. Filariasis. 4. Cholera. 10. Guinea‐worm. 5. Plague. 11. Cancer.	0	0	0	0	0
cancer	bhore 2	. CANCER 1. In our review of the cancer problem in India in the previous volume of this report, we have pointed out that the view held in many quarters that cancer is rare in India is not correct. Such evidence as is available seems to suggest that its relative incidence in India is probably as high as in western countries, taking into consideration the fact that the disease generally occurs at t…	0	0	0	0	0
cancer	bhore 2	In addition to the Tata Memorial Cancer Research Hospital at Bombay, three more institutions for promoting advanced research and teaching in the subject are needed to serve north‐western, eastern mid southern India respectively. The collective efforts of these institutes, when established, should help to throw considerable light‐on the incidence and relative distribution of the different types of…	1	1	0	0	0
cancer	bhore 2	) One of us (Dr. Vishwanath) and DR. Khem Singh Greval, as the result of an extended study of biopsy and autopsy material relating to cancer available in the records of the hospitals attached to the teaching medical institutions in the country, came to the conclusion that, "whether it was the cervix, the oral cavity, the penis, the skin or the gastrointestinal tract, the factor of irritation seem…	0	1	1	0	0
cancer+surg	bhore 2	"Every Psychiatrist has seen cases in which eye specialists have tried to correct failing vision by refraction in a patient suffering from General Paralysis of the Insane. Surgeons have frequently been guilty of operations on hysterics and psychiatrists have called the complaints of patient’s somatic delusions, until they finally died of cancer."	0	0	0	0	0
cancer	bhore 2	We have in view the possibility of such large postgraduate‐centers being instituted in Midwifery and Ophthalmology in Madras, in Ophthalmology and Tropical Medicine in Calcutta, in Pathology and Bacteriology and possibly Midwifery in Bombay. The Tata Memorial Cancer Hospital would undoubtedly be a rich treasure‐house for postgraduate training in the Pathology of malignant diseases in addition to …	1	1	0	0	0
blindness	bhore 2	HEALTH SERVICES FOR CERTAIN IMPORTANT DISEASES 1. In this chapter we shall deal with the special measures we consider necessary in respect of the following diseases: — 1. Malaria. 7. Venereal diseases. 2. Tuberculosis. 8. Hookworm. 3. Smallpox. 9. Filariasis. 4. Cholera. 10. Guinea‐worm. 5. Plague. 11. Cancer. 6. Leprosy. 12. Mental diseases and mental Defiency 13. Diseases of the eye and blindne…	0	0	1	0	0
blindness	bhore 2	. Apart from the extent of suffering and loss of human lives which these figures represent, it must be remembered that the complications that often accompany an attack of smallpox may produce, even‐ when the patient survives, various forms of disability, one of the most important being blindness	0	0	0	0	0
blindness	bhore 2	Their importance from the point of view of producing sickness and incapacitation cannot be over‐emphasized. Both syphilis and gonorrhea are responsible for much blindness.	0	0	0	0	0
blindness	bhore 2	It may also be mentioned that a certain number of defects and diseases are known to be heritable. These include congenital blindness, congenital color blindness and congenital deafness, hemophilia (bleeder's disease, an abnormal tendency to bleed), certain abnormalities' of the nervous system and some forms of mental disorder	0	0	0	0	0
surg	jungalwalla	When public health began to receive its due share of attention, the physicians and surgeons were already strongly entrenched and public health workers found it difficult to awaken any enthusiasm for preventive medicine among the administrative medical officers who were interested in their own specialities.It was therefore necessary for the public health workers to put up a vigorous fight to secur…	0	1	0	0	0
surg	jungalwalla	In the provinces overall administration was in charge of a Minister responsible to the Legislature. There were separate technical heads for medical and health departments, Surgeon General or Inspector General of Prisons for the Medical department and the Directors of Public Health for the health department.	0	1	0	0	0
surg	jungalwalla	At District Level: Some of the States with integrated Health Directorates 16 are yet to Integrate the district health organisations. . Assam, Bihar, Kerala, Madhya Pradesh, Punjab, West Bengal and centrally administered territories have their district programmes controlled by a single administrator. In these States with integrated district health organisation. the Civil Surgeon, variously called …	0	1	0	0	0
surg	jungalwalla	The formation of Indian Medical and Health services is under discussion. This would include Class I officers upto Civil Surgeon and D.M.O.Hs Since this is still under discussion, we will also have to think of a cadre for each State. Thus we require two cadres,. Central and State.	0	1	0	0	0
surg	jungalwalla	The people who have been successful in their line outside the Medical Colleges cannot bring their experience in education. A person who has worked efficiently as a specialist or a civil surgeon or a health officer, if he knows that he is liable to be posted in a medical college, will tend to keep his knowledge upto date and when appointed, will bring the rich experience of field to education. Thi…	0	1	0	0	0
surg	jungalwalla	The former rules did away with the expression "Civil Surgeon, assistant surgeon, and sub-assistant surgeon". Every doctor was called 'medical officer'.Particular posts would not carry specific pay scales. A medical officer would draw pay according to the grade to which he may belong irrespective of the appointments held by him until he is promoted to the next higher grade according to his seniori…	0	1	0	1	0
surg	jungalwalla	e.Another step was the reorganisation of the existing set-up of the Directorate of Health Services including district and lower levels under which the civil surgeons were redesignated as 'Chief Medical Officer of Health' and placed in administrative charge of both the "curative" and "preventive" activities in the district, being relieved of all professional duties in district hospitals, which dev…	0	1	0	0	0
surg	jungalwalla	As a first step, medical institutions at and below taluk levels had been transferred in 1960 from the medical department to public health department. The cadre of medical and public health personel had also been Unified, while recruitment to the service and new recruits are designated as assistant medical officers of Health-cum-assistant surgeons since 1960	0	1	0	0	0
surg	jungalwalla	Morever, a health officer is not looked upon by the clinicians and teachers as a person doing anything useful or as knowing enough of medicine. Even a Civil Surgeon or D.M.O. thinks very little of his counterpart, the D.H.O, on the preventive side The Civil :Surgeon is paid much better and has a senior Status	0	1	0	1	0
accident	jungalwalla	Public health thus becomes community health care. Dr.J.B.Grant denotes by this term "organised community action to maintain health, to prevent diseases due to communicable environmental- or other causes; to institute measures for the early diagnosis and preventive treatment of illness; and to rehabilitate individuals disabled by accident or disease to social usefulness in the community"	0	0	1	0	0
transport	jungalwalla	We may look to the armed services which is oriented to preventive medicine. Military Medical Organisations have to solve problems of organisation, training, support, transportation, equipment, etc. much more quickly than most liesurely moving civil organisations It would be worthwhile to explore systematically the possibilities for application to civil use, We may also draw upon a few states that…	1	1	0	0	0
surg+cataract	iphs phc	Detection of cataract cases and referral for cataract surgery.	0	0	1	0	0
surg+ectomy+mtp+ot+laparo	iphs phc	Selected Surgical Procedures (Desirable) The vasectomy, tubectomy (including laparoscopic tubectomy), MTP, hydrocelectomy as a fixed day approach have to be carried out in a PHC having facilities of O.T. During all these surgical procedures, universal precautions will be adopted to ensure infection prevention. These universal precautions are mentioned at Annexure 5.	1	0	1	0	0
surg+ectomy+operat	iphs phc	Operation Theatre (Optional) To facilitate conducting selected surgical procedures (e.g. vasectomy, tubectomy, hydrocelectomy etc.).	1	0	0	0	0
surg+laparo+cat+ot+ectomy	iphs phc	. Surgeries like laparoscopy/cataract/Tubectomy/ Vasectomy should be able to be carried out in these OTs.	1	0	1	0	0
surg+emergency+ot	iphs phc	Minor OT/Dressing Room/Injection Room/ Emergency a. This should be located close to the OPD to cater to patients for minor surgeries and emergencies after OPD hours. b. It should be well equipped with all the emergency drugs and instruments.	1	0	0	0	0
surg	iphs phc	List of suggested equipment and Furniture including Reagents and diagnostic Kits:4. Standard Surgical Set (for minor procedures like episiotomies stitching).	1	0	0	0	0
surg	iphs phc	List of Furniture at PHC The list is indicative and not exhaustive. The Furniture/ fittings and Medical and Surgical items are to be provided as per need and availability of space and services provided by the PHC.	1	0	0	0	0
surg+ot	iphs phc	Essential Medical/Surgical items 1. Blood Pressure Apparatus 3 (Non-mercury is desirable) 2. Stethoscope 3 3. Tongue Depressor 10 4. Torch 2 5. Thermometre Clinical 4 6. Hub cutter 2 7. Needle Destroyer 2 8. Labour table 1 (02 for Type B PHC) 9. OT table 1 10. Arm board for adult and child 4	1	0	0	0	0
surg	iphs phc	Availability of curative services _x008d_ Is the primary management of wounds done at the PHC? (stiches, dressing, etc.) _x008d_ Is the primary management of fracture done at the PHC? _x008d_ Are minor surgeries like draining of abscess etc. done at the PHC?	0	0	1	0	0
surg	iphs phc	duties of medical officer:He/she will be responsible for regular reporting to the District Malaria Officer/Civil Surgeon, Monitoring, Record Maintenance of adequate provisions of Drugs, Chemicals, etc	0	1	0	0	0
surg	iphs phc	He/she will be responsible for regular reporting to the District Malaria Officer, Civil Surgeon, Monitoring, Record Maintenance of adequate provisions for drugs etc	0	1	0	0	0
surg	iphs phc	He/she will be responsible for regular reporting to the District Malaria Officer/Civil Surgeon, Monitoring, Record Maintenance of adequate provisions of Drugs, Chemicals, etc	0	1	0	0	0
surg	iphs phc	He/she will be responsible for regular reporting to the District Malaria Officer/Civil Surgeon, Monitoring, Record Maintenance of adequate provisions of Drugs, Chemicals, etc (kala azar)	0	1	0	0	0
surg	iphs phc	He/she will be responsible for regular reporting to the District Malaria Officer/Civil Surgeon, Monitoring, Record Maintenance of adequate provisions of Drugs, Chemicals, etc (je)	0	1	0	0	0
surg	iphs phc	He/she will be responsible for regular reporting to the District Malaria Officer/Civil Surgeon, Monitoring, Record Maintenance of adequate provisions of Drugs, Chemicals, etc (dengue)	0	1	0	0	0
surg	iphs phc	Treatment of specific cases (Yes/No) a. Is the primary management of wounds done at the PHC? b. Is the primary management of fracture done at the PHC? Indian Public Health Standards (IPHS) Guidelines for Primary Health Centres 65 c. Are minor surgeries like draining of abscess etc. done at the PHC?	0	0	1	0	0
surg+operat	iphs phc	Operation Theatre (if exists) a. Operation Theatre available (Yes/No) b. If operation theatre is present, are surgeries carried out in the operation theatre? Yes/No/Sometimes c. If operation theatre is present, but surgeries are not being conducted there, then what are the reasons for the same?	1	0	1	0	0
surg+c-section	iphs phc	Delivery, Puerperium and Neonatal Information i. Details of labor: /had labor pains or not/stage of labor when died/duration of labor ii. Details of delivery: /undelivered/normal/assisted (forceps or vacuum)/surgical intervention (C-section) iii. Puerperium: /Uneventful/Eventful (PPH/Sepsis etc.)	0	0	1	0	0
surg	iphs phc	Interventions Specific medical/surgical procedures/rescuscitation procedures undertaken	0	0	1	0	0
surg	iphs phc	Interventions Specific medical/surgical procedures/rescuscitation procedures undertaken (maternal death review form)	0	0	1	0	0
accident+injur+emergency+incis	iphs phc	_x008d_ 24 hours emergency services: appropriate management of injuries and accident, First Aid, stitching of wounds, incision and drainage of abscess, stabilisation of the condition of the patient before referral, Dog bite/snake bite/scorpion bite cases, and other emergency conditions. These services will be provided primarily by the nursing staff. However, in case of need, Medical Officer may b…	0	1	1	0	0
accident+emergency	iphs phc	duties of lady female visitor-Primary Medical Care _x008d_ Ensure treatment for minor ailments, provide ORS & First Aid for accidents and emergencies and refer cases beyond her competence to the Primary Health Centre or nearest hospital	0	1	0	0	0
accident	iphs phc	List of Statutory and Regulatory Compliances-Fatal Accidents Act 1855	0	0	0	0	0
road	iphs phc	PHC Building Location It should be centrally located in an easily accessible area. The area chosen should have facilities for electricity, all weather road communication, adequate water supply and telephone. At a place, where a PHC is already located, another health centre/SC should not be established to avoid the wastage of human resources.	1	0	0	0	0
road	iphs phc	PHC-Communication facilities a. Telephone (Yes/No) b. Personal Computer (Yes/No) c. NIC Terminal (Yes/No) d. E.Mail (Yes/No) e. Is PHC accessible by i. Rail (Yes/No) ii. All whether road (Yes/No) iii.Others (Specify)	1	0	0	0	0
transport	iphs phc	janani suraksha yojana-ASHA takes adequate steps to organize transport for taking the women to the pre-determined health institution for delivery	1	0	0	0	0
transport	iphs phc	jsy-ASHA package in the form of cash assistance for referral transport, cash incentive and transactional cost to be provided as per guidelines.	0	0	0	1	0
transport	iphs phc	Entitlements for Pregnant Women-6. Free transport from home to health institutions, between facilities in case of referrals and drop back from institutions to home	1	0	0	0	0
transport	iphs phc	Entitlements for Sick newborn till 30 days after Birth 1. Free and zero expense treatment 2. Free Drugs and Consumables 3. Free Diagnostics 4. Free provision of the Blood 5. Free transport from home to health institutions, between facilities in case of referrals and drop back from institutions to home.	1	0	1	0	0
transport	iphs phc	Referral Services Appropriate and prompt referral of cases needing specialist care including: a. Stabilization of patient. b. Appropriate support to patient during transport. c. Providing transport facilities either by PHC vehicle or other available referral transport. d. Drop back home for patients as mandated under JSSK	1	0	1	0	0
transport+emergency	iphs phc	The Transport Facilities with Assured Referral Linkages Referral Transport Facility It is desirable that the PHC has ambulance facilities for transport of patients for timely and assured referral to functional FRUs in case of complications during pregnancy and child birth. This may be outsourced either through Govt/PPP model or linkages with Emergency Transport system should be in place.	1	0	0	0	0
transport	iphs phc	Transport for Supervisory and Other Outreach Activities It is desirable that the vehicle is made available through outsourcing	1	0	0	0	0
transport	iphs phc	phc service-If the PHC is not well equipped to provide the services needed, are patient transported immediately without delay, with all the relevant papers, to a site where the desired service is available?	1	0	0	0	0
transport	iphs phc	Is facility for transportation of patients including pregnancy and labour cases available?	1	0	0	0	0
transport	iphs phc	nvbdcp-Referral services for severe and complicated malaria cases and provisioning for their transportation	1	0	0	0	0
transport	iphs phc	medical officer duties-He/she will check the proper maintenance of the transport given in his/her charge	0	1	0	0	0
transport	iphs phc	behavioural aspects of phc staff-If the health centre is unequipped to provide the services; how and where the patient is referred and how patients transported?	1	0	0	0	0
injur+emerg+incis+wound	iphs phc	24 hours emergency services: appropriate management of injuries and accident, First Aid, stitching of wounds, incision and drainage of abscess, stabilisation of the condition of the patient before referral, Dog bite/snake bite/scorpion bite cases, and other emergency conditions	0	0	1	0	0
emergency	iphs phc	Select PHCs, especially in large blocks where the CHC/FRU is over one hour of journey time away, may be upgraded to provide 24 hour emergency hospital care for a number of conditions by increasing number of Medical Officers, preferably such PHCs should have the same IPHS norms as for a CHC.	0	1	0	0	0
emergency	iphs phc	Appropriate guidelines for each National Programme for management of routine and emergency cases are being provided to the PHC.	0	0	1	0	0
emergency	iphs phc	Select PHCs, especially in large blocks where the CHC is over one hour of journey time away, may be upgraded to provide 24 hour emergency hospital care for a number of conditions by increasing the number of Medical Officers; preferably such PHCs should have the same IPHS norms as for a CHC	0	1	0	0	0
obs+emergency	iphs phc	i. Pre-referral management (Obstetric first-aid) in Obstetric emergencies that need expert assistance (Training of staff for emergency management to be ensured).	0	1	1	0	0
emergency	iphs phc	Routine and Emergency care of sick children including Integrated Management of Neonatal and Childhood Illnesses (IMNCI) strategy and inpatient care.	0	0	1	0	0
emergency	iphs phc	. In addition, all the drugs required for the National Health Programmes and emergency management should be available in adequate quantities so as to ensure completion of treatment by all patients.	1	0	0	0	0
emergency	iphs phc	The Medical Officer will organize the dispensary, outpatient department and will allot duties to the ancillary staff to ensure smooth running of the OPD. _x008d_ He/she will make suitable arrangements for the distribution of work in the treatment of emergency cases which come outside the normal OPD hours	0	1	0	0	0
emergency	iphs phc	phc services- 24 x 7 Emergency, referral and normal delivery services	0	0	1	0	0
emergency	iphs phc	Assured Services available (Yes/No) a. OPD Services b. Emergency services (24 Hours)	0	0	1	0	0
emerg+obs+lap+nsv	iphs phc	Periodic training of Doctors through Continuing Medical Education, conferences, skill development training etc. on emergency obstetric care, Training in FP services.-IUCD, Minilap and NSV, LSAS	0	1	0	0	0
emergency	iphs phc	physical infrastructure of phc- Emergency Room/Casualty (Yes/No)	1	0	0	0	0
blood	iphs phc	entitlements for pregnant women- Free provision of the Blood	0	0	1	0	0
blood	iphs phc	Entitlements for Sick newborn till 30 days after Birth- free provision of blood	0	0	1	0	0
blood	iphs phc	. Minimum laboratory investigations like Haemoglobin, Urine albumin and sugar, RPR test for syphilis and Blood Grouping and Rh typing.	0	0	1	0	0
blood	iphs phc	entitlements for pregnant women-Free Diagnostics (Blood, Urine tests and Ultrasonography etc. as required.	0	0	1	0	0
blood	iphs phc	esesential laboratory services-Blood for grouping and Rh typing.	0	0	1	0	0
blood	iphs phc	Essential Laboratory Services- blood grouping	0	0	1	0	0
operat+caesarian	iphs phc	JSSK-The scheme envisages free and cashless services to pregnant women including normal deliveries and caesarian section operations and also treatment of sick newborn (up to 30 days after birth) in all Government health institutions across State/UT	0	0	1	1	0
operat+surg+ectomy	iphs phc	Operation Theatre (Optional) To facilitate conducting selected surgical procedures (e.g. vasectomy, tubectomy, hydrocelectomy etc.). a. It should have a changing room, sterilization area operating area and washing area.	1	0	1	0	0
operat+OT	iphs phc	d. It would be ideal to have a patient preparation area and Post-Operative area. However, in view of the existing situation, the OT should be well connected to the wards.	1	0	0	0	0
operat	iphs phc	The suggested layout of a PHC and Operation Theatre is given at Annexure 2 and Annexure 2A respectively. The Layout may vary according to the location and shape of the site, levels of the site and climatic conditions	1	0	0	0	0
operat	iphs phc	Annexure 2A: Layout of Operation Theatre	1	0	0	0	0
operat+OT	iphs phc	Annexure 3A: Newborn Corner in Labour Room/OT- Delivery rooms in Operation Theatres (OT) and in Labour rooms are required to have separate resuscitation space and outlets for newborns.	1	0	0	0	0
operat	iphs phc	The universal precautions should be understood and applied by all medical and paramedical staff involved in providing health services. The basic elements include: _x008d_ Strict asepsis during the operative procedure and cleaning the operative site.	0	0	1	0	0
operat+ OT+surg	iphs phc	availibility of services at phc- Operation Theatre (if exists) a. Operation Theatre available (Yes/No) b. If operation theatre is present, are surgeries carried out in the operation theatre? Yes/No/Sometimes c. If operation theatre is present, but surgeries are not being conducted there, then what are the reasons for the same? Non-availability of doctors/staff Lack of equipment/poor physical stat…	1	1	1	0	0
OT	iphs phc	New Born care i. Facilities for Essential New Born Care (ENBC) and Resuscitation (Newborn Care Corner in Labour Room/OT, Details given in Annexure 3A).	1	0	1	0	0
OT	iphs phc	PHC building- Area It should be well planned with the entire necessary infrastructure. It should be well lit and ventilated with as much use of natural light and ventilation as possible. Indian Public Health Standards (IPHS) Guidelines for Primar y Health Centres 13 The plinth area would vary from 375 to 450 sq. metres depending on whether an OT facility is opted for.	1	0	0	0	0
OT	iphs phc	Nursing station should be located in such a way that health staff can be easily accessible to OT and labour room after regular clinic timings	1	0	0	0	0
OT	iphs phc	Cleaning of the wards, etc. should be carried out at regular intervals and at such times so as not to interfere with the work during peak hours and also during times of eating. Cleaning of the wards, Labour Room, OT, and toilets should be regularly monitored.	0	0	1	0	0
OT+surg+operat	iphs phc	Operation Theatre (Optional) To facilitate conducting selected surgical procedures (e.g. vasectomy, tubectomy, hydrocelectomy etc.). a. It should have a changing room, sterilization area operating area and washing area. b. Separate facilities for storing of sterile and unsterile equipment/instruments should be available in the OT. c. The Plan of an ideal OT has been annexed showing the layout. d.…	1	0	1	0	0
OT	iphs phc	i. OT shall have power back up (generator/Invertor/ UPS). OT should have restricted entry. Separate foot wear should be used.	1	0	0	0	0
OT	iphs phc	list of furniture at phc- i. OT shall have power back up (generator/Invertor/ UPS). OT should have restricted entry. Separate foot wear should be used.	1	0	0	0	0
OT+surg	iphs phc	Essential Medical/Surgical items- OT Table, Shadowless lamp light (for OT and Labour room) 2 14. Macintosh for labour and OT table	1	0	0	0	0
OT	iphs phc	Kelly’s pad for labour and OT table	1	0	0	0	0
OT	iphs phc	Availability of curative services _x008d_ Is the primary management of wounds done at the PHC? (stiches, dressing, etc.)	0	0	1	0	0
wound	iphs phc	Services: Treatment of specific cases (Yes/No) a. Is the primary management of wounds done at the PHC?	0	0	1	0	0
burn+surg	iphs phc	Availability of curative services _x008d_ Is the primary management of wounds done at the PHC? (stiches, dressing, etc.) _x008d_ Is the primary management of fracture done at the PHC? _x008d_ Are minor surgeries like draining of abscess etc. done at the PHC? _x008d_ Is the primary management of cases of poisoning done at the PHC?_x008d_ Is the primary management of burns done at PHC?	0	0	2	0	0
burn	iphs phc	proforma for phc facility survey : Services- Treatment of specific cases (Yes/No) a. Is the primary management of wounds done at the PHC? b. Is the primary management of fracture done at the PHC? Indian Public Health Standards (IPHS) Guidelines for Primary Health Centres 65 c. Are minor surgeries like draining of abscess etc. done at the PHC? d. Is the primary management of cases of poisoning/ sn…	0	0	1	0	0
obstetric	iphs phc	Manpower :To ensure round the clock access to public health facilities, Primary Health Centres are expected to provide 24-hour service with basic Obstetric and Nursing facilities	0	1	1	0	0
obstetric	iphs phc	essential drug kit for phc: Essential Obstetric Care Drug Kit for PHC	1	0	0	0	0
obstetric	iphs phc	facility based maternal death review form : Cause of Death a. Probable direct obstetric (underlying) cause of death: Specify: b. Indirect Obstetric cause of death: Specify: c. Other Contributory (or antecedent) cause/s: Specify: d. Final Cause of Death:(after analysis)	0	0	0	0	1
caesarian	iphs phc	JSY: Entitlements for Pregnant Women 1. Free and Zero expense delivery and Caesarian Section	0	0	1	1	0
mtp	iphs phc	Medical Termination of Pregnancies Essential Counseling and appropriate referral for safe abortion services (MTP) for those in need. Desirable _x008d_ MTP using Manual Vacuum Aspiration (MVA) technique will be provided in PHCs, where trained personnel and facility exist. _x008d_ Medical Method of Abortion with linkage for timely referral to the facility approved for 2nd trimester of MTP.	0	1	1	0	0
mtp	iphs phc	checklist for phc srvices- availibility of rch services: Medical Termination of Pregnancies Essential Counseling and appropriate referral for safe abortion services (MTP) for those in need. Desirable _x008d_ MTP using Manual Vacuum Aspiration (MVA) technique will be provided in PHCs, where trained personnel and facility exist. _x008d_ Medical Method of Abortion with linkage for timely referral to…	0	0	1	1	0
mtp	iphs phc	job responsibilites of MO- rch programme- mch and family welfare services- He/she will seek help of other agencies such as District Bureau, Mobile Van and other association/ voluntary organizations for tubectomy/IUCD camps and MTP services.	0	1	0	0	0
mtp	iphs phc	job responsibilities of lady health visitor-Provide information on the availability of services for medical termination of pregnancy and for sterilization. Refer suitable cases for MTP to the approved institutions	0	1	0	0	0
mtp	iphs phc	proforma for facility survey- mtp service availibility ,Availability of specific services (Yes/No)-Is the facility for MTP (abortion) available at the PHC?, Is there any precondition for doing MTP such as enforced use of contraceptives after MTP or asking for husband’s consent for MTP? Do women have to pay for MTP?	0	0	1	1	0
abort	iphs phc	Adolescent Health Care To be provided preferably through adolescent friendly clinic for 2 hours once a week on a fixed day. Services should be comprehensive i.e. a judicious mix of promotive, preventive, curative and referral services Core package (Essential) _x008d_ Adolescent and Reproductive Health: Information, counseling and services related to sexual concerns, pregnancy, contraception, abor…	0	0	1	0	0
sterilisation	iphs phc	Requirements for a fully equipped and operational labour room Essential A fully equipped and operational labour room must have the following: 1. A labour table 2. Suction machine 3. Facility for Oxygen administration 4. Sterilisation equipment 5. 24-hour running water 6. Electricity supply with back-up facility (generator with POL) 7. Attached toilet facilities	1	0	0	0	0
sterilisation	iphs phc	Sterilisation of instruments 1. Instruments and gloves must be autoclaved 2. In case autoclaving is not possible, the instruments must be fully immersed in water in a covered container and boiled for at least 20 minutes. Sterilisation of Copper T insertion instruments _x008d_ Copper T is available in a pre-sterilised pack. _x008d_ Ensure that the instruments and gloves used for insertion are auto…	0	0	0	0	0
nsv+ ectomy	iphs phc	) Family Welfare i. Education, Motivation and Counseling to adopt appropriate Family planning methods. ii. Provision of contraceptives such as condoms, oral pills, emergency contraceptives, IUCD insertions. iii. Referral and Follow up services to the eligible couples adopting permanent methods (Tubectomy/Vasectomy). iv. Counseling and appropriate referral for couples having infertility. v. Perman…	0	1	1	0	0
nsv	iphs phc	list of suggested equipment- 46) 3 sets of NSV instruments	1	0	0	0	0
nsv+ectomy	iphs phc	job responsibilities of mo- He/she will get training in NSV and IUCD, organize and conduct vasectomy camps.	0	1	0	0	0
ectomy	iphs phc	family welfare- Referral and Follow up services to the eligible couples adopting permanent methods (Tubectomy/Vasectomy).	0	0	1	0	0
ectomy	iphs phc	Availability of Reproductive and Child Health Services _x008d_ Are Ante-natal clinics organized by the PHC regularly? _x008d_ Is the facility for normal delivery available in the PHC for 24 hours? y Are deliveries being monitored through Partograph? y How many deliveries conducted in the past quarter? y How many of them belong to SC, ST and other backward classes? _x008d_ Is the facility for tube…	0	0	1	0	0
ectomy	iphs phc	job responsibilities of mo- He/she will get himself trained in tubectomy, wherever possible and organize tubectomy camps. _x008d_ He/she will get training in NSV and IUCD, organize and conduct vasectomy camps. _x008d_ He/she will seek help of other agencies such as District Bureau, Mobile Van and other association/ voluntary organizations for tubectomy/IUCD camps and MTP services.	0	1	0	0	0
ectomy	iphs phc	job responsibility of male health asst- _x008d_ Ensure follow up of all cases of vasectomy, tubectomy, IUCD and other family planning acceptors.	0	1	0	0	0
ectomy	iphs phc	proforma for facility survey at phc-Availability of specific services (Yes/No): c. Is the facility for tubectomy and vasectomy available at the PHC?	0	0	1	0	0
anaesth	iphs phc	Drugs and Consumables for MVA: _x008d_ Syringe for local anaesthesia (10 ml) and Sterile Needle (22-24 gauge). _x008d_ Chlorine solution. _x008d_ Antiseptic solution (savlon). _x008d_ Local Anaesthetic agent (injection 1% Lignocaine, for giving para cervical block). _x008d_ Sterile saline/sterile water for flushing cannula in case of blockage. _x008d_ Infection prevention equipment and supplies.	1	0	0	0	0
cancer	iphs phc	National Programme for Prevention and Control of Cancer, Diabetes, CVD and Stroke (NPCDCS) Cancer Essential a. IEC services for prevention of cancer and early symptoms. b. Early detection of cancer with warning signals like change in Bladder/Bowel habits, bleeding per rectum, blood in urine, lymph node enlargement, Lump or thickening in Breast, itching and/or redness or soreness of the nipples of…	0	0	1	0	0
cancer	iphs phc	Other NCD Programmes _x008d_ Diagnosis and treatment of common ear diseases. _x008d_ Early detection of Hearing Impairment cases and referral to District Hospital (Appropriate level). _x008d_ Refers suspected cancer cases with early warning signals	0	0	1	0	0
blindness	iphs phc	mch and family welfare services- He/she will provide leadership and guidance for special programmes such as in nutrition, prophylaxis against nutritional anemia amongst mothers and children, adolescent girls, Prophylaxis against blindness and Vitamin A deficiency amongst children (1-5 years) and also will coordinate with ICDS.	0	1	0	0	0
blindness	iphs phc	job responsibility of mo- National Programme for Control of Blindness _x008d_ He/she will make arrangements for rendering: y Treatment for minor ailments. y Testing of vision. _x008d_ He/she will refer cases to the appropriate institutes for specialized treatment. _x008d_ He/she will extend support to mobile eye care units	0	1	0	0	0
blindness	iphs phc	job responsibility of lady health visitor- Health Education _x008d_ Carry out educational activities for MCH, Family Welfare, Nutrition and Immunization, Control of blindness, Dental care and other National Health Programmes like leprosy, Tuberculosis and NCD programmes with the assistance of the Health Worker Female.	0	1	0	0	0
surg	iphs chc	Service Delivery: All essential services as envisaged in the CHC should be made available, which includes    routine and emergency care in Surgery, Medicine, Obstetrics and Gynaecology, Paediatrics, Dental and AYUSH in addition to all the National Health Programmes.	0	0	1	0	0
surg+obstetric+anesth	iphs chc	Minimum Requirement for Delivery of the Above-Mentioned Services The following requirements are being projected based on the assumption that there will be average bed occupancy of 60%. The strength may be further increased if the occupancy increases with subsequent up gradation. With regards to Manpower, 2 specialists, namely, Anesthetist and Public Health Specialist will be provided in addition …	0	1	0	0	0
surg	iphs chc	Service Delivery in CHCs OPD Services and IPD Services: General, Medicine, Surgery, Obstetrics & Gynaecology, Paediatrics, Dental and AYUSH services.	0	0	1	0	0
surg	iphs chc	. Introduction: CHC is a 30-bedded hospital providing specialist care in Medicine, Obstetrics and Gynecology, Surgery, Paediatrics, Dental and AYUSH. There are 4535 CHCs functioning in the country as on March 2010 as per Rural Health Statistics Bulletin 2010. These centres are however fulfilling the tasks entrusted to them only to a limited extent. The launch of the National Rural Health Mission …	0	0	1	0	0
surg+incis+hernia	iphs chc	I. Care of Routine and Emergency Cases in Surgery Essential This includes dressings, incision and drainage, and surgery for Hernia, Hydrocele, Appendicitis, Haemorrhoids, Fistula, and stitching of injuries. Handling of emergencies like Intestinal Obstruction, Haemorrhage, etc. Other management including nasal packing, tracheostomy, foreign body removal etc. Fracture reduction and putting splints/…	0	0	1	0	0
surg	iphs chc	III. Maternal Health: Essential and Emergency Obstetric Care including surgical interventions like Caesarean Sections and other medical interventions	0	0	1	0	0
surg	iphs chc	National Programme for Control of Blindness: The eye care services that should be made available at the CHC are as given below- Desirable Intraocular pressure measurement by Tonometers. Syringing and probing. The provision for removal of Foreign Body. Provision of Basic services for Diagnosis and treatment of common eye diseases. Surgical services including cataract by IOL implantation.	0	0	1	0	0
surg	iphs chc	Manpower: CHC- Specialty Services General Surgeon 1 MS/DNB, (General Surgery)	0	1	0	0	0
surg	iphs chc	Manpower CHC- General Duty Officers Dental Surgeon 1 BDS	0	1	0	0	0
surg	iphs chc	Clinics for Various Medical Disciplines : These clinics include general medicine, general surgery, dental, obstetric and gynaecology, paediatrics and family welfare. Separate cubicles for general medicine and surgery with separate area for internal examination (privacy) can be provided if there are no separate rooms for each. The cubicles for consultation and examination in all clinics should pro…	1	0	0	0	0
surg	iphs chc	Patient Safety and Infection Control : Desirable Use of safe Surgery check lists in the ward and operation Theatre to minimize the errors during surgical procedures. (for the detailed checklist refer to Annexure 15.) Antibiotic Policy : CHC shall develop its own antibiotic policy to check indiscriminate use of antibiotics and reduce the emergence of resistant strains.	0	0	1	0	0
surg	iphs chc	Checklist for Minimum Requirement of CHCs- Services Existing Remarks Population covered Specialist services available Medicine Surgery OBG Paediatrics NHPs Emergency services Laboratory Blood Storage	0	0	1	0	0
surg	iphs chc	Standards at Community Health Centres Physical Structure for Eye Care at CHC Refraction Room. Eye OT with Eye Ward, only if eye surgeon is posted. (number of beds based on workload). Equipment For IOL Surgery Operating microscope A-Scan Biometer Keratometer Slit Lamp AutoRefractometer Flash Autoclave Streak Retinoscope Tonometers (Schiotz) Direct Ophthalmoscope	1	0	0	0	0
surg	iphs chc	Standards at CHC-Surgical Accessories Gauze Green Shades Blades (Carbon Steel) Opsite surgical gauze (10 x 14 c. m.) Double needle Suture (commodity asstt. GOI) Visco-elastics from reputed firm	1	0	0	0	0
surg	iphs chc	5. Delivery, Puerperium and Neonatal Information i. Details of labor :had labor pains or not stage of labor when died duration of labor. ii. Details of delivery: undelivered/normal/assisted (forceps or vacuum) surgical intervention (C-section) iii. Puerperium: Uneventful/Eventful (PPH/Sepsis etc.).	0	0	0	0	1
surg	iphs chc	list of equipment at chc- 1 Tray, instrument/dressing with cover, 310 x 200 x 600 mm-ss 1 2 Gloves surgeon, latex sterilizable, size 6 12 3 Gloves surgeon, latex sterilizable, size 6-1/2 12 4 Gloves surgeon, latex sterilizable, size 7 12 5 Gloves surgeon, latex sterilizable, size 7-1/2 15 Knife-handle surgical for minor surgery # 3 1 16 Knife-handle surgical for major surgery # 4 1 17 Knife-blade…	1	0	0	0	0
surg	iphs chc	OPD Services OPD services are available on all working days excluding Sundays and Gazetted Holidays. Timings - Morning - ............am to.......... am/pm Evening - .............pm to.......... pm. Various outpatient services available in the CHC are detailed below (as available): Department Room no. Timings General Medicine General Surgery Obstetrics & Gynaecology Paediatrics Eye Dentistry	0	0	2	0	0
surg	iphs chc	Steps for Safety in Surgical Patients- To be done by Surgeon History, examination and investigations Pre-op orders Check and reconfirm PAC findings Assess and mention any co-morbid condition Record boldly on 1st page of case sheet History of drug allergies Blood transfusion Sample for grouping and crossmatching to be sent Check availability & donation Risk of transfusion to be explained to relati…	0	0	1	0	0
road+operat	iphs chc	Physical Infrastructure The CHC should have 30 indoor beds with one Operation theatre, labour room, X-ray, ECG and laboratory facility. In order to provide these facilities, following are the guidelines. Location of the centre: All the guidelines as below under this sub-head may be applicable only to centres that are to be newly established and priority is to be given to operationalise the existi…	1	0	0	0	0
road	iphs chc	Entrance Zone Signage Prominent display boards in local language providing information regarding the services available and the timings of the institute. Directional and layout signages for all the departments and utilities (toilets, drinking water etc.) shall be appropriately displayed for easy access. All the signages shall be bilingual and pictorial. Citizen charter shall be displayed at OPD a…	1	0	0	0	0
transport	iphs chc	Essential Blood Storage Facility Diagnostic Services (Annexure 12) In addition to the lab facilities and X-ray, ECG should be made available in the CHC with appropriate training to a nursing staff/Lab. Technician. All necessary reagents, glass ware and facilities for collecting and transport of samples should be made available. Referral (transport) Services	1	1	1	0	0
transport+operat	iphs chc	Checklist for Minimum Requirement of CHCs- Infrastructure (As per Specifications) OPD rooms/cubicles Waiting room for patients No. of beds: Male No. of beds: Female Operation theatre Labour room Laboratory X-ray Room Blood Storage Pharmacy Water supply Electricity Garden Transport facilities	1	0	0	0	0
transport	iphs chc	Referral Services Each Unit accepting neonatal and sick child referrals should have, or have access to, an appropriately staffed and equipped transport service.	1	1	0	0	0
injur	iphs chc	Desirable Immunization of Health care workers against Tetanus and Hepatitis B. Provision of round the clock Post exposure prophylaxis against HIV in cases of needle sticks injuries.	0	1	0	0	0
emergency	iphs chc	Service Delivery in CHCs OPD Services and IPD Services: General, Medicine, Surgery, Obstetrics & Gynaecology, Paediatrics, Dental and AYUSH services.     Introduction Health care delivery in India has been envisaged at three levels namely primary, secondary and tertiary. The secondary level of health care essentially includes Community Health Centres (CHCs), constituting the First Referral Un…	0	0	1	0	0
emergency	iphs chc	III. Maternal Health: Essential services - Essential and Emergency Obstetric Care including surgical interventions like Caesarean Sections and other medical interventions.	0	0	1	0	0
emergency	iphs chc	IV. Newborn Care and Child Health Essential- Routine and emergency care of sick children including Facility based IMNCI strategy.	0	0	1	0	0
emergency	iphs chc	Oral Health Essential Dental care and Dental Health education services as well as root canal treatment and filling/extraction of routine and emergency cases	0	0	1	0	0
emergency	iphs chc	Manpower In order to provide round the clock clinical services, there is likelihood of shortage of doctors in 8-hourly shift duties. This shortage can be compensated by resource pooling (Block Pooling Concept) of available doctors posted at Primary Health Centres covered under the CHC. Under the present scenario of shortage of clinical manpower, it is suggested that doctors of PHCs, in addition t…	0	1	0	0	0
emergency	iphs chc	Outpatient Department- Emergency Room/Casualty: At the moment, the emergency cases are being attended in OPD during OPD hours and in inpatient units afterwards. It is recommended to have a separate earmarked emergency area to be located near the entrance of hospital preferalbly having 4 rooms (one for doctor, one for minor OT, one for plaster/dressing) and one for patient observation (At least 4 …	1	0	0	0	0
emergency	iphs chc	Water Supply : Arrangements shall be made to supply 10,000 litres of potable water per day to meet all the requirements (including laundry) except fire fighting. Storage capacity                   14 Indian Public Health Standards (IPHS) Guidelines for Community health centres for 2 days requirements should be on the basis of the above consumption. Round the clock water supply s…	1	0	0	0	0
emergency	iphs chc	Function & Space Requirement for Different Zones- Ambulatory Zone (OPD) Examination & Workup (Examination Room, sub waiting), Consultation (consultation room Toilets, sub waiting) Nursing station (Nurses desk, clean utility, Space for 4 General Doctor Room 3.2 X 3.2 X 4 Space for 2 AYUSH doctors Room 3.2 X 3.2 X 2 8 specialist room with attach toilets = 3.7 X 3.2 X 8 40.96 Sq Mtrs 20.48 Sq Mtrs 9…	1	0	0	0	0
emergency	iphs chc	Patient Safety and Infection Control Essential Hand washing facilities in all OPD clinics, wards, emergency and OT areas. Safe clinical practices as per standard protocols to prevent health care associated infections and other harms to patients. There shall be proper written handing over system between health care staff. Safe Injection administration practices as per the prescribed protocol. Safe…	1	0	0	0	0
emergency	iphs chc	Checklist for Minimum Requirement of CHCs- Population covered Specialist services available Medicine Surgery OBG Paediatrics NHPs Emergency services Laboratory Blood Storage	0	0	1	0	0
emergency	iphs chc	Configuration of the Newborn Care Stabilization Unit Stabilization unit should be located within or in close proximity of the emergency ward where sick        and low birth weight newborns and children can be cared. Space of approximately 40-50 sq ft per bed is needed, where 4 radiant warmers will be kept. Provision of hand washing and containment of infection control.	1	0	0	0	0
emergency	iphs chc	The CHC Medical Officer should be well-trained in prevention and control of the Vector Borne. Diseases and should carry out the following activities: He will refer severe and complicated cases to District Hospital in case of emergency and drug failure.	0	1	0	0	0
emergency	iphs chc	. The Medical Officer in-charge should ensure that unused blood bags should be returned to the mother center at least 10 days before the expiry of the blood and fresh blood obtained in its place. The blood storage centers are designed to ensure rapid and safe delivery of whole blood in an emergency. The detail of storage of packed cells, fresh frozen plasma and platelets concentrate are therefore…	0	1	0	0	0
emergency	iphs chc	Mission Statement Access to services This CHC provides medical care to all patients without any discrimination of gender/cast/religion/ status. Emergency services are available 24 x 7. The management of this hospital is responsible for ensuring the delivery of services.	0	0	1	0	0
emergency	iphs chc	services available- 24 hrs Emergency and Medicolegal	0	0	1	0	0
emergency	iphs chc	Casualty & Emergency Services Facilities All Emergency Services are available round the clock. Medico legal services are available. Referral Services to higher centre in case facilities for treatment are not available in the hospital. Round the clock ambulance services with basic life support. In serious cases, treatment/management gets priority over paper work like registration and medico-legal …	0	0	1	0	0
blood	iphs chc	Service Delivery- Standards for Newborn stabilization unit, MTP facilities for second trimester pregnancy (desirable), The Integrated Counselling and Testing Centre (ICTC), Blood storage and link Anti Retroviral Therapy centre have been added.	0	0	1	0	0
blood	iphs chc	Communicable Diseases Programmes RNTCP: CHC should provide diagnostic services through the microscopy centres which are already established in the CHCs and treatment services as per the Technical and Operational Guidelines for Tuberculosis Control (Annexure 2). HIV/AIDS Control Programme: The services to be provided at the CHC level are (Annexure 3). Integrated Counselling and Testing Centre. Blo…	0	0	1	0	0
blood	iphs chc	Essential services- Blood Storage Facility	1	0	0	0	0
blood	iphs chc	The Pharmacy should be located in an area conveniently accessible from all clinics. The dispensary and compounding room should have two dispensing windows, compounding counters and shelves. The pattern of arranging the counters and shelves shall depend on the size of the room. The medicines which require cold storage and blood required for operations and emergencies may be kept in refrigerators.	1	0	0	0	0
blood	iphs chc	Quality Assurance in Service Delivery Quality of Service Should be Maintained at all Levels- Laundry Storage: Separate for dirty linen and clean linen. Outsourcing is recommended after appropriate training of washer man regarding separate treatment for infected and non-infected linen. Services: Maintenance of Electricity/telephones/water supply/civil engineering etc. may be outsourced. Blood Stor…	1	0	0	0	0
blood	iphs chc	nacp guidelines- Activities: Blood safety ;proposed- Blood storage centres planned at FRUs will procure blood from licensed blood banks but will be supported by RCH	1	0	0	0	0
blood	iphs chc	Materials Kit for Blood Transfusion (Essential) Bovine albumin 20% testing agent, box of 10 X 5 ml vials 5 Centrifuge, angle head for 6 X 1 5 ml tubes, 240 volt 1 Bath, water, serological, with racks, cover, thermostat, 240 v 1 Pipette, volumetric, set of six 1 mol/2 ml/3 ml/5 ml/10 ml/20 ml 1 Test-tube without rim 75 X 12 mm HRG 12 Test-tube without rim 1 50 X 16 mm, HRG 12 Cuff, sphygmomanomete…	1	0	0	0	0
blood	iphs chc	Extracts from National Guidelines on Blood Storage Facilities at FRUs- Requirements Space: The area required for setting up the facility is only 10 square meters, well-lighted, clean and preferably air-conditioned. Manpower: One of the existing doctors and technicians should be designated for this purpose. They should be trained in the operation of blood storage centers and other basic procedures…	1	0	0	0	0
blood	iphs chc	Reagents: All the reagents should come from the Mother Blood Bank. Anti-A 2-vials each per month Anti-B 2-vials each per month Anti-AB 2-vials each per month Anti-D (Blend of IgM & IgG) 2 vials each per month Antihuman Globulin 1 vial per month (Polyclonal IgG & Complement) Since quality of the reagents is an important issue, the supplies of these should be made from the same blood Annexure 11 Ex…	1	0	0	0	0
blood	iphs chc	Suggested Quantities of Whole Blood Units to he Available at a Blood Storage Unit 5 units each of A, B, O (Positive) 2 units of AB (Positive) 1 units each of A, B & O (Negative) This can be modified according to the actual requirement.	1	0	0	0	0
blood	iphs chc	Storage & Transportation Cold chain: It is necessary to maintain the cold chain at all levels i.e. from the mother centre to the blood storage centre to the issue of blood. This can be achieved by using insulated carrier boxes. During transportation, the blood should be properly packed into cold boxes surrounded by the ice packs. Ice, if used should be clean and should not come in direct contact …	1	0	0	0	0
blood	iphs chc	Storage: The storage center should check the condition of blood on receipt from the mother center and also during the period of storage. The responsibility of any problem arising from storage, cross matching, issue and transfusion will be of the storage center. Any unit of blood showing hemolysis, turbidity or change in colour should not be taken on stock for transfusion. Due care should be taken…	0	1	1	0	0
blood	iphs chc	Issue of Blood Patients blood grouping and cross matching should invariably be carried out before issue of blood. A proper record of this should be kept. First In and First Out (FIFO) policy, whereby blood closer to expiry date is used first, should be followed.	0	0	0	0	1
blood	iphs chc	Disposal Since all the blood bags will already be tested by the mother center, disposal of empty blood bags should be done by landfill. Gloves should be cut and put in bleach for at least one hour and then disposed as normal waste. Documentation & Records The center should maintain proper records for procurement, cross matching and issue of blood and blood components. These records should be kept…	0	0	0	0	1
blood	iphs chc	Training Training of doctors and technicians, who will be responsible for the Blood Storage Center, should be carried out for 3 days in an identified center as per the guidelines. Training will include: Pre-transfusion checking. i.e. patient identity and grouping. Cross matching. Compatibility. Problems in grouping and cross matching. Troubleshooting. Issue of blood. Transfusion reactions and its…	0	1	0	0	0
blood	iphs chc	In addition to the training of the above Medical Staff, it is considered necessary that the clinicians who will be responsible for prescribing the use of blood are also sensitized on the various parameters of blood transfusion. For this the “Clinician’s Guide to Appropriate Use of Blood” has been developed. It is suggested that one-day sensitization programme for the clinicians may be organized a…	0	1	0	0	0
blood	iphs chc	Government of India will make the expenditure for the above-mentioned trainings, available as per the norms of training under the RCH Programme. This training will, however, be coordinated by the Training Division of Department of Family Welfare. The states are required to include training as part of the overall State Action Plan for establishing Blood Storage Centers	0	1	0	0	0
blood	iphs chc	Equipment for Laboratory Tests & Blood Transfusion Rod, flint-glass, 1000 x 10 mm dia, set of two 2. Cylinder, measuring, graduated W/pouring lip, glass, 50 ml 2. Bottle, wash, polyethylene W/angled delivery tube, 250 ml 1. Timer, clock, interval, spring wound, 60 minutes x 1 minute 1. Rack, slide drying nickel/silver, 30 slide capacity 1. Tray, staining, stainless steel 450 x 350 x 25 mm 1. Cham…	1	0	0	0	0
blood	iphs chc	Annexure 15 Steps for Safety in Surgical Patients (in the Pre -operative Ward)- Blood transfusion Sample for grouping and crossmatching to be sent Check availability & donation Risk of transfusion to be explained to relatives	0	0	1	0	0
operat	iphs chc	IV. Newborn Care and Child Health Essential Essential Newborn Care and Resuscitation by providing Newborn Corner in the Labour Room and Operation Theatre (where caessarian takes place). Details of Newborn Corner given at Annexure 1A. Early initiation of breast feeding with in one hour of birth and promotion of exclusive breast-feeding for 6 months.	1	0	0	0	0
operat	iphs chc	Physical Infrastructure The CHC should have 30 indoor beds with one Operation theatre, labour room, X-ray, ECG and laboratory facility. In order to provide these facilities, following are the guidelines. Location of the centre: All the guidelines as below under this sub-head may be applicable only to centres that are to be newly established and priority is to be given to operationalise the existi…	1	0	0	0	0
operat	iphs chc	Family Welfare Clinic : The clinic should provide educative, preventive, diagnostic and curative facilities for maternal, child health, school health and health education. Importance of health education is being increasingly recognized as an effective tool of preventive treatment. People visiting hospital should be informed of personal and environmental hygiene, clean habits, need for taking prev…	1	0	1	0	0
operat	iphs chc	Operation theatre/Labour room Patient waiting Area. Pre-operative and Post-operative (recovery) room. Staff area. Changing room separate for males and females. Storage area for sterile supplies. Operating room/Labour room. Scrub area. Instrument sterilization area. Disposal area. Newborn care Corner (Annexure 1A).	1	0	0	0	0
operat+OT	iphs chc	Function & Space Requirement for Different Zones: Critical Zone (Operational Theater/Labour room Patient area (Preparation, Preanaesthesia, post operative resting) Staff area (Changing Resting) Supplies area (trolley bay, equipment storage, sterile storage) OT/ Lr area (Operating/Labour room, scrub, instrument sterilization, Disposal) public utilities, circulation space Area specification is reco…	1	0	0	0	0
operat+OT	iphs chc	Annexure 1A: Newborn Corner in OT/Labour Room: Delivery rooms in Operation Theatres (OT) and in Labour rooms are required to have separate resuscitation space and outlets for newborns. Some term infants and most pre-term infants are at greater thermal risk and often require additional personnel (Human Resource), equipment and time to optimize resuscitation. An appropriate resuscitation/stabilizat…	1	1	0	0	0
operat	iphs chc	Equipment for Operation Theatre (Essential) Diathermy machine Dressing drum all sizes Lamps shadow less: Ceiling lamp Portable type Sterilizer Suction Apparatus Stand with wheel for single basin Table operation, hydraulic: Major Minor	1	0	0	0	0
operat	iphs chc	Surgical Safety Check List in the Operation Theatre- entire page ANTICIPATED CRITICAL EVENTS Surgeons reviews: What are the critical or unexpected steps, operative duration & anticipated blood loss	0	0	1	0	0
OT	iphs chc	manpower at chc- OT Technician 1	0	1	0	0	0
OT	iphs chc	equipment- Refrigerators [3(Essential), 4 (Desirable)], one for each ward, one for OT, One for laboratory, should be available in the CHC. No Sharing of Refrigerator with the lab should be done.	1	0	0	0	0
OT	iphs chc	Treatment Room Minor OT Injection Room and Dressing Room Observation Room	1	0	0	0	0
OT	iphs chc	Standards at Community Health Centres Physical Structure for Eye Care at CHC Refraction Room. Eye OT with Eye Ward, only if eye surgeon is posted. (number of beds based on workload).	1	0	0	0	0
burn+emergency	iphs chc	Care of Routine and Emergency Cases in Medicine Essential Specific mention is being made of handling of all emergencies like Dengue Haemorrhagic Fever, Cerebral Malaria and others like Dog & snake bite cases, Poisonings, Congestive Heart Failure, Left Ventricular Failure, Pneumonias, meningoencephalitis, acute respiratory conditions, status epilepticus, Burns, Shock, acute dehydration etc. In cas…	0	0	1	0	0
obstetric	iphs chc	Facilities The lists of equipment and essential drugs have been updated; the drug list for obstetric care and sick newborn & child care (for First Referral Unit (FRU)/CHC) has been incorporated in these guidelines. Physical Infrastructure will be remodeled or rearranged to make best possible use for optimal utilization as per given guidelines in the relevant section.	1	0	0	0	0
obstetric	iphs chc	Specialty Services General Surgeon 1 MS/DNB, (General Surgery) Physician 1 MD/DNB, (General Medicine) Obstetrician & Gynaecologist 1 DGO /MD/DNB	0	1	0	0	0
obstetric	iphs chc	Family Welfare Clinic : The clinic should provide educative, preventive, diagnostic and curative facilities for maternal, child health, school health and health education. Importance of health education is being increasingly recognized as an effective tool of preventive treatment. People visiting hospital should be informed of personal and environmental hygiene, clean habits, need for taking prev…	1	0	1	0	0
obstetric	iphs chc	facility based maternal death review form- 7. Cause of Death Probable direct obstetric (underlying) cause of death: Specify: Indirect Obstetric cause of death: Specify: Other Contributory (or antecedent) cause/s: Specify: Final Cause of Death: (after analysis)	0	0	0	0	1
obstetric	iphs chc	standard surgical set- obstetric hook,forceps	1	0	0	0	0
obstetric	iphs chc	Equipment for Labour Room Aprons rubber Cradles baby Wheel Chair Cabinet Instrument Dressing drum Shadow less lamps Table for Obstetric labour Examination Trolley for Patients Dressing Torch (flash light) Trays Vacuum Extractor Weighing machine baby Wheel chairs	1	0	0	0	0
obstetric	iphs chc	Emergency Obstetric Care Drugs Kit for CHC/FRU (Essential)- 1 Halothane BP Containing 0.01 % w/w thymol IP; 200 ml in each Bottles 5 Bottles 2 Atropine Injection IP Atropine Sulphate IP 600 mg/ml; 02 ml in each ampoule 50 ampoules 3 Thiopentone Injection IP Each vial containing Thiopentone Sodium IP 500 mg ; Capacity of vial 20 ml 100 Vials 4 Bupivacaine Injection IP Bupivacaine Hydrochloride IP …	1	0	0	0	0
c-section, caesarean	iphs chc	facility based maternal death review form- 5. Delivery, Puerperium and Neonatal Information i. Details of labor :had labor pains or not stage of labor when died duration of labor. ii. Details of delivery: undelivered/normal/assisted (forceps or vacuum) surgical intervention (C-section) iii. Puerperium: Uneventful/Eventful (PPH/Sepsis etc.).	0	0	0	0	1
c-section, caesarean	iphs chc	Checklist for Monitoring Maternal Health ANC Minimum 4 ANC High Risk pregnancy Cases with Danger sign and symptoms treated. No of Caesarian Section (CS) done Proportion of Caesarian sections out of total deliveries PNC Visit Minimum 3 PNC Visits within 1st week of delivery i.e. on 0, 3,7th day. Are deliveries being monitored through Partograph?	0	0	1	0	0
mtp+sterilisation	iphs chc	V. Family Planning Essential Full range of family planning services including IEC, counseling, provision of Contraceptives, Non Scalpel Vasectomy (NSV), Laparoscopic Sterilization Services and their follow up. Safe Abortion Services as per MTP act and Abortion care guidelines of MOHFW. Desirable MTP Facility approved for 2nd trimester of pregnancy.	0	0	1	0	0
abort	iphs chc	Adolescent Health Care To be provided preferably through adolescent friendly clinic for 2 hours once a week on a fixed day. Services should be comprehensive i.e. a judicious mix of promotive, preventive, curative and referral services Core package (Essential) Adolescent and Reproductive Health: Information, counseling and services related to sexual concerns, pregnancy, contraception, abortion, me…	0	0	1	0	0
abort	iphs chc	Annexure 8 Facility Based Maternal Death Review Form - Note: This form must be completed for all deaths, including abortions and ectopic gestation related deaths, in pregnant women or within 42 days after termination of pregnancy irrespective of duration or site of pregnancy.	0	0	0	0	1
abort	iphs chc	facility based maternal death review form- 2. Details of Deceased Woman Name: /Age (years) : /Sex: /Inpatient Number: Gravida: /Live Births(Para): /Abortions: /No. of Living children: Timing of death: During pregnancy/ during delivery/ within 42 days of delivery/ Days since delivery/abortion: Date and time of admission: Date/Time of death: ii) stage of pregnancy/delivery at admission- Abortion,Ec…	0	0	0	0	1
sterilization	iphs chc	Physical Infrastructure for Support Services Central Steritization Supply Department (CSSD): Sterilization and Sterile storage.	1	0	0	0	0
sterilization	iphs chc	IUD Insertion Kit (Essential) 1 Setal sterilization tray with cover size 300 x 220 x 70 mm, S/S, Ref IS:3993 1	1	0	0	0	0
sterilization	iphs chc	CSSD: Adequate space and standard procedures for sterilization and Sterile storage should be available. A practical protocol for quality assurance of CSSD may be developed in coordination with District Hospital lab and implemented to ensure sterilization quality.	1	0	0	0	0
ectomy	iphs chc	Filariasis For elimination of Lymphatic Filariasis, following are the strategies: Annual Mass Drug Administration (MDA) with single dose of DEC to all eligible population at risk of Lymphatic Filariasis.   Home based management of Lymphodema cases. Hydrocelectomy	0	0	1	0	0
anesth	iphs chc	Specialty Services General Surgeon 1 MS/DNB, (General Surgery) Physician 1 MD/DNB, (General Medicine) Obstetrician & Gynaecologist 1 DGO /MD/DNB Paediatrician 1 DCH/MD (Paediatrics)/ DNB Anaesthetist 1 MD (Anesthesia)/DNB/ DA/LSAS trained MO Essential for utilization of the surgical specialities. They may be on contractual appointment or hiring of services from private sectors on per case basis	0	1	0	0	0
anesth	iphs chc	Equipment for Anaesthesia (Essential) Face mask, plastic w/rubber cushion & headstrap, set of 4 4 Airway Guedel or Berman, autoclavable rubber, set of 6 2 Laryngoscope, set with infant, child, adolescent blades 3 Catheter, endotracheal w/cuff, rubber set of 4 3 Catheter, urethral, stainless steel, set of 8 in case 2 Forceps, catheter, Magill, adult and child sizes, set of 2 1 Connectors, catheter…	1	0	0	0	0
anesth	iphs chc	steps for safety of surgical patients in pre operative ward- To be done by Anesthetist Check PAC findings Assess co morbid conditions H/O any drug allergy Check Consent Signature of Anaesthetist	0	0	1	0	0
cancer	iphs chc	National Programme for Prevention and Control of Cancer, Diabetes, Cardiovascular Diseases and Stroke (NPCDCS) Cancer Control Essential Facilities for early detection and referral of suspected cancer cases. Screening for Cervical, Breast & Oral Cancers. Education about Breast Self Examination and Oral Self Examination. PAP smear for Cancer Cervix	0	0	1	0	0
cancer+tumor	iphs chc	Desirable Basic equipment (Magna Visualiser, Indirect Laryngoscope, Punch biopsy forceps) and consumables for early detection of common cancers. Public private partnership for laboratory investigations (biochemical, pathological (including biopsy), microbiological, tumor markers, mammography etc. which are related to cancer diagnosis). Investigations to confirm diagnosis of cancer in patients wit…	1	0	1	0	0
cancer	iphs chc	Equipment Required for Non- Communicable Diseases (Essential wherever the Programme is Being Implemented)- National Programme for Prevention and Control of Cancer, Diabetes, Cardiovascular Diseases & Stroke (NPCDCS) Consumable for screening of cervical cancer Disposable tongue depressor PAP smear kit ECG machine ordinary 1 Cardiac Monitor with defibrillator 1 Pulse Oximeter 1 Infusion pump 1 Opht…	1	0	0	0	0
blindness	iphs chc	Annexure 6 National Programme for Control of Blindness- standards at chc for physical infrastructure and equipment	1	0	0	0	0
blindness	iphs chc	National Programme for Control of Blindness: The eye care services that should be made available at the CHC are as given below. Essential Vision Testing with Vision drum/Vision Charts. Refraction The early detection of visual impairment and their referral. Awareness generation through appropriate IEC strategies and involving community for primary prevention and early detection of impaired vision …	0	0	1	0	0
surg	bhore 3	govt mental hospital- The Medical Superintendent has. had no Post-Graduate courses of instruction, and the standard of Psycho-therapy can well be imagined. The Medical Staff is barely sufficient to give proper medical and surgical care to all the patients who develop acute or chronic physical disease during the course of their Psychoses. The ratio per cent discharged recovered to daily average st…	0	0	0	0	0
surg	bhore 3	BANGALORE My programme here included visits to the (1) Government Mental Hospital, (2) Government Medical Schools, (3) Government General Hospitals, and I had interviews with the Senior Surgeon (the Administrative cal Officer, Mysore Government), the Residency Surgeon, and some of the Teaching Staff at the General Hospitals.	0	0	0	0	0
surg	bhore 3	mysore govt mental hospital- All the essentials for modern treatment are present; in this hospital— modern Hydrotherapeutic Units, a well-equipped Operation Theatre, a Psychological Laboratory, conducted by a full-time qualified Psychologist, a useful Occupational Therapy Department, a Club and Diversional Therapy Units, excellent Surgical and Laboratory Equipment, and extensive Fruit and Vegetab…	1	0	0	0	0
surg	bhore 3	POONA. At Poona, 1 visited the Central Mental Hospital, and the Medical School Hospital., and had interviews with Lt.-Col. B. Z. Shah, l.M.S. (Retd.), cal Superintendent of the Mental Hospital, and Lt.-Col. S. Prall, I.M.S. Civil Surgeon and Superintendent of the Medical School Hospita	0	0	0	0	0
surg	bhore 3	BOMBAY. My programme in Bombay included interviews with the Surgeon-General, the Registrar of the University, the Dean of the Medical Faculty of the University, the Dean of Seth G. S. Medical College , the Principal of the Grant Medical College, the Hon. Psychiatrists, Grant Medical College, and the HOB. LECTURE in Psychiatry, G. S. Medical College, and others. I visited the Psychiatric Clinic, J…	0	0	0	0	0
surg	bhore 3	seth gs medical college- Diploma in Psychological Medicine. I have studied very carefully the Syllabus for the Diploma of Psychological Medicine of the Bombay University, and I have had lengthy discussions on it with the Surgeon-General, Bombay, the University authorities, and the two Physicians on whom will fall the burden of teaching in Psychology and Psychiatry	0	1	0	0	0
surg	bhore 3	nagpur govt mental hospital- The following is the list of defects, as prepared by the Medical Superin-tendent:— (i) Inadequacy of the Medical Staff. (ii) Inadequacy of the Nursing Staff. (iii) Very poor quality of the Attendant Staff. (iv) No Neuro-Surgeon, no Biochemist, no Pathologist. (Laboratory buildings have been completed, but the scale of pay is not likely to attract a good Bio-Chemist). …	0	0	0	0	0
surg	bhore 3	punjab mental hospital- (1) " The Medical Staff is most inadequate. This becomes very evident when one compares it with the Staff of the Mayo Hospital, e.g., for 85 beds for same, responsive and co-operating patients in a section of the Mayo Hospital there are, one Physician, one Clinical Assistant, and three House Surgeons besides fully qualified nurses, etc. This staff is purely for the treatme…	0	1	0	0	0
surg	bhore 3	punjab mental hospital- The Superintendent further points out that although the Asylum has been converted into a so-called hospital, the " contents of a bottle cannot be altered by changing the label." Ho says : " the same bars, the same rotten vsjellfi, the same counterparts of Jail Warders as Attendants remain. The trained nurse, the sympathetic Warders, the specially qualified do all conspicuo…	0	1	0	0	0
surg	bhore 3	general remarks on general hospitals- This is a suitable time for Government to take account of stock, overhaul resources, and re-chart the Course for the next 30 years. Public opinion will soon demand that patients in Government Mental Hospitals must be cared for by experienced and well-trained individuals Medical Superintendent.—It is desirable to have a Superintendent who is well qualified. Ev…	0	1	0	0	0
surg	bhore 3	II.—SUB-DIVISIONS OP MEDICAL EDUCATION These may be classified under the following progressive stages (a) General education—at school or University. (b) Preliminary scientific education. (c) Pre-clinical scientific education. (d) Clinical education. (e) Medical Examinations. (f) Internship as House Surgeon or Physician.	0	1	0	0	0
surg	bhore 3	(4) The student in his clinical period of training does not have Applied Anatomy and Applied Physiology taught by his pre-clinical professors. Anatomy.—The facts which medical students are required to remember should be reduced to a minimum. Anatomy, it has been stated, should be taught from the point of view of evolution and in relation to function, so as to give the student a concept of the str…	0	1	0	0	0
surg	bhore 3	Supply of bodies for dissection.- There is considerable apprehension among teachers of Anatomy regarding a possible insufficiency in the supply of bodies for the teaching of Anatomy and Operative Surgery. This is a matter which requires careful consideration by the authorities concerned	0	1	0	0	0
surg	bhore 3	Number of teachers required.—Modern educational methods demand a high ratio of teachers to students. It may be stated that the proportion of teachers to teach in the subjects of Anatomy and Physiology should not be less than 1 to 10 and these teachers at least half should be full-time members of the regular staff—i.e., not including demonstrators. Besides these permanent teachers there should be …	0	1	0	0	0
surg	bhore 3	Hospital visits during pre-clinical training.—Students undergoing train-ing in Anatomy and Physiology should be required to visit the teaching hospital in small groups about once a fortnight during the| year. At those visits the part-time clinical teachers should demonstrate cases suitable for impressing the student with the value of a sound too of Anatomy and Physiology and so stimulate his inte…	0	1	0	0	0
surg	bhore 3	Clinical Education. Length of Course—This can best bo decided by considering the length of time required to be devoted by the student to study and attendance at the different clinics. The facilities necessary for proper clinical trainingwill be referred to in greater detail in a later chapter, but emphasis may at this stage be laid upon certain aspects of education which are not conducive to effi…	0	1	0	0	0
surg	bhore 3	(vii) In some medical colleges students are still required to spend an undue proportion of time in watching major operations. For most students this time could be spent more profitably in acquiring, under supervision practical experience in those surgical procedures that are likely to fall to the lot of the general practitioner.	0	1	0	0	0
surg	bhore 3	(viii) There is little or no coordination, and less planning, in clinical instruction, among the different clinical teachers of a department (medial surgery or obstetrics and gynaecology), so that the student who passed from one clinical teacher to another, not infrequently is treated to a repetition of the same theme, with little variation.	0	1	0	0	0
surg	bhore 3	xi) The students have now to go from hospital to hospital to attend the specialities, with the result that much precious time is lost, and energy wasted. The specialities themselves are often taught without the funda-mental background of medicine and surgery	0	1	0	0	0
surg	bhore 3	Medicine—The course of instruction in Medicine may consist of: A. (i) Three months" preliminary instruction which will be common to Medicine and Surgery. (ii) Six months' in-patient clerking. {iii) Three months' out-patient clerking, and (iv) Lecture demonstrations.	0	1	0	0	0
surg	bhore 3	A. (i) Preliminary instruction—This course should essentially be one in Applied Anatomy and Physiology combined with detailed instruction as to how to conduct the routine examination of a patient and to record the findings There should be no distinction between' medical' cases and ' surgical' eases, though one or other of these may be selected with advantage for illustrating specific symptoms and…	0	1	0	0	0
surg	bhore 3	It would appear that the best results are secured by combining the two systems, the Continental and American system of clinical lecture-demonstrations to largo classes with the bed-side clinics and clinical clerking so much in vogue. The lectures in subjects like Medicine and Surgery should be given with a view to explaining certain fundamentals of each group of diseases and to giving a connected…	0	1	0	0	0
surg	bhore 3	Surgery.—The teaching in Surgery should be planned on the same lines as that of Medicine. After the three months preliminary training, students should spend 6 months in clerking and 3 months in the out-patient department.	0	1	0	0	0
surg	bhore 3	Correlation of the teaching of Medicine by pathologists and physicians.— This presents difficulties and is not practicable over the whole fields of Medicine and Surgery, but in certain selected cases such a combined method of teaching would be of value. In public health there is scope for a wider collaboration in the teaching in Bacteriology and Immunology. In some important groups of diseases th…	0	1	0	0	0
surg	bhore 3	Clinical Pathology.—Clinical Pathology is a development of what used to be called ' test'room work'. There should be for each medical unit a ward laboratory attached, while in the surgical units two units may share a laboratory room. These should be located in close proximity to the wards concerned so as to facilitate the work of the students. Besides these ward laboratories there should be a cen…	0	1	0	0	0
surg	bhore 3	The multiplicity of the specialties has led to a grave problem in under- graduate medical education. In many colleges these departments are located in special hospitals far away from the teaching centre and students have thus to expend much time and energy in journeys between hospital. Specialization has certain advantages. It provides for more exact diagnosis of difficult cases and is better for…	1	1	0	0	0
surg+trauma+ortho	bhore 3	There has been a tendency of recent years for many physicians and surgeons to take up new branches of medicine and surgery and practice them exclusively. Neurology, Cardiology, Diabetes, Diseases of the chest, Urogenital surgery, Thoracic surgery, Neuro-surgery, Orthopaedic surgery, Fractures and Traumatic surgery are outstanding examples. This practice is tending to the formation of new special …	0	1	0	0	0
surg	bhore 3	This insistence that special departments should be located in the main teaching centre does not imply that special hospitals are not required. On the other hand, the existence of such special hospitals is desirable from the point of view of the speciality concerned as wells for purposes of post-graduate teaching. The opportunity afforded for a number of specialists to meet and exchange views in a…	1	1	0	0	0
surg	bhore 3	A question of some importance is the place that these specialities shall hold in the examination of the undergraduate. Some of the specialities are now given prominence with a separate paper and viva-voce devoted to the speciality. Some share that honour with one or more specialities or find a place in the papers on medicine and surgery. In other cases it is open to the examiners to include a que…	0	1	0	0	0
surg+obstetric	bhore 3	Venereology.—Although this subject enters into the field of medicine, surgery, obstetrics and gynaecology and every other speciality, there is an advantage in the student attending a department of venereology, both outpatient and wards for special instruction in this subject	0	1	0	0	0
surg	bhore 3	The results obtained and possible sequelae. It is not necessary for the undergraduate student to be taught details of radio-therapeutic technique. A few formal lectures should be arranged in order to explain the principles of radiotherapy and the biological reactions involved. These should be given in the final year, but there should be throughout the clinical course a close cooperation of the me…	0	1	0	0	0
surg+anesth	bhore 3	Anaesthesia.—This is a much neglected department in most teaching institutions. Students should be taught by a fully qualified anaesthetist and mutt have opportunities for administering anaesthetics under supervision. The appointment of ' clerk to the anaesthetist ' should be held by every student during his surgical posting	0	1	0	0	0
surg	bhore 3	A separate course in Forensic Medicine is definitely necessary, as without such a course, the student could not be instructed in the numerous medicolegal problems which will confront him when he enters general practice. (i) Duration and time token instruction should be given.—A course not exceeding 40 lectures with demonstrations and medico-legal post-mortems may be given. It should be taught at …	0	1	0	0	0
surg+obstetric	bhore 3	An Institute of Forensic Medicine.—There is need for a central Institute which will serve the triple purpose of—(a) Training specialists and teachers in Forensic Medicine ; (b) carrying on research with particular reference to conditions in the Tropics and India ; (c) to be a centre for expert advice. Such a centre might well be located in a University centre, Bombay, Madras or Calcutta, or perha…	1	1	0	0	0
surg+obstetric+ortho	bhore 3	If a period of six months residence is feasible the student may spend two months in the study of Practical Obstetrics ; one month in Surgery J one month in Casualty work and Orthopaedics ; one month in Medicine one month in Pediatrics. During this period of residence, the student should 126 be encouraged to do responsible work, and he may be assigned 5 to 6 beds which he will look after under the…	0	1	0	0	0
surg	bhore 3	Post-academic residence.—One of the urgent reforms needed is a compulsory House appointment for every medical student at the end of his course and as soon as he is qualified. At present the majority of students on their own initiative seek House appointments and nearly 70 to 80 per cent, of them are so posted. The period of compulsory post-academic residence should be twelve months and this shoul…	0	1	0	0	0
surg	bhore 3	Whatever form of practice a student is going to adopt he should take a House appointment for a period of six months. The question of how he spends the second six months would depend on the branch of medicine he proposes to take up. There should not be any further examination at the end of the period of 12 months. A certificate of satisfactory work and conduct should be regarded as sufficient. Dur…	0	1	0	0	0
surg+obstetric	bhore 3	That the following should be the periods of clinical clerking and posting of students to wards, it being understood that proper emphasis is laid on out patient training, especially in the junior stage : Medical .. .. 3 months junior and 3 months senior. Surgical .. 3 months junior and 3 months senior. Obstetrics and Gy naecology, including Pedia trics .. .. 3 months junior and 3 months senior. Sp…	0	1	0	0	0
surg+obstetric	bhore 3	That every clinical teacher should emphasise the physiological aspects of his subject and should impress on the student the social and preventive aspects of medicine. That there should be full-time professors in each of the subjects of Medicine, Surgery and Obstetrics with Gynaecology.	0	1	0	0	0
surg+obstetric	bhore 3	That all students should be in residence for at least 3 months, one month being spent in each of the departments of Medicine, Surgery and Obstetrics.	0	1	0	0	0
surg	bhore 3	That experimental Pathology should form an essential part of the work of the department, and that mammalian experiments should be demonstrated to the students ; That the teaching of Micro-Biology, Bacteriology and Parasitology should coordinated with the teaching of social medicine, and that there should be opportunities for demonstrations during field work; That, in the teaching of Morbid Anatom…	0	1	0	0	0
surg	bhore 3	That Pathology and Bacteriology should be taught throughout the period clinical studies. About 600 hours arc likely to be required, exclusive time spent at Autopsies; That the Physician and the Surgeon concerned should attend the post in with the students, and should participate with the Pathologist in he discussion and exposition of the post-mortem findings in so far as these bear a relation to …	0	1	0	0	0
surg+obstetric	bhore 3	One or two Associate Professors, who should be either junior or senior Physicians or Surgeons, the idea being to associate also a junior or senior Obstetrician and Gynaecologist with the teaching.	0	1	0	0	0
surg	bhore 3	That, in view of the importance of Autopsies in the training of the medical student, it was for consideration whether State legislation was necessary" to make them obligatory when the physician or surgeon in charge of the case considered them to be necessary	0	1	0	0	0
surg	bhore 3	That the teaching of operative surgery and applied anatomy might be covered in 30 or 40 classes—(a series of window dissections is particularly useful for the study of Regional anatomy).	0	1	0	0	0
surg	bhore 3	Opinion was divergent as to whether undergraduates should be given training in operative surgery on the cadaver, and whether an examination should be conducted on the dead body. That it was extremely desirable that every medical student should be given adequate training in First Aid and Ambulance work in the pre-clinical period and that those who joined the U.T.C. should be exempted as it was con…	0	1	0	0	0
surg	bhore 3	There should be three examinations in the course :— 1. At the end of the pre-clinical period. 2. A year or 6 months, preferably a year, prior to the last year of study. 3. The final test at the end of the course, in medicine, surgery and obstetrics	0	1	0	0	0
surg	bhore 3	Summary of recommendations on Medical Examinations. That there should be, in the whole medical course, two examinations held; one at the end of the pre-clinical period including the subjects of anatomy, physiology and pharmacology, and the other at the end of the clinical period when the following six subjects shall be offered :—• Preventive and social Medicine, Medical Jurisprudence, Medicine in…	0	1	0	0	0
surg	bhore 3	(f) Internship as Home Surgeon or Physician.—-There should be, for all students, one year of internship after the final qualifying examination and the authority responsible, should certify that that internship has been satisfactorily fulfilled. This period should not give the student the rights of a full practitioner, but during it he should work under the supervision of a Senior Officer. That th…	0	1	0	0	0
surg	bhore 3	That there should be latitude given to the authorities concerned to post the intern to any of the following assignments provided a three months ' internship in a public health unit is always included. 1. Six months surgical or six months medical work. 2. Four months medical, four months surgical or four months obstetrical work. 3. Three months rotation including, medical, surgical, obstetrical wo…	0	1	0	0	0
surg	bhore 3	Hospitals eligible for approval.— Only general hospitals should be eligible, which have at least 100 beds with a minimum daily average of 75 patients, and which provide a variety of medical, surgical, obstetrical and pediatric patients either in the hospital proper or through suitable affiliations with other institutions.	1	0	0	0	0
surg	bhore 3	A competent clerk should have charge of the records pertaining to patients. To be of educational value the records must be so handled as to be readily accessible when desired for special study or reference work. There should be an alphabetical index of patients, with cross files according to diagnosis, operations, etc. Lists should also be kept of patients according to departments, i.e., medical,…	0	0	0	0	1
surg	bhore 3	A physician-pathologist should be employed on a full-time or part-time basis. When this is not practicable, arrangements should be made with a consulting pathologist for tissue diagnosis, post-mortem work and the interpretation of the more complicated tests and determinations in clinical and surgical pathology, as well as in general clinical laboratory work. The pathologist should preferably be o…	0	1	0	0	0
surg	bhore 3	Many departments such as Biology, Anatomy, Physiology, Pathology, Experimental Medicine and Surgery, Pharmacology, Bacteriology and Midwifery as well as the research unit require to maintain live stock. This need is best and most efficiently met by organising a central animal farm under the care of a Veterinary Surgeon, where Genealogical Histories would be kept. Each unit could indent on the far…	1	1	0	0	0
surg	bhore 3	Number of beds required in a teaching centre.—The number of beds required should be based in general on the number of students admitted in a year. It may be stated that there should be 10 beds per student admitted and that half this number should be for general medical and surgical cases in equal proportions, and the other half for the specialities, which should be provided lor within the area of…	1	1	0	0	0
surg	bhore 3	The medical and surgical out-patient departments should be conducted by the medical or surgical units on their respective, days for admission, and the students posted to the unit should attend the out-patient department on such days. Depending on the number of out-patient cases, it may be necessary for more than one unit (Medical or Surgical) to attend.	0	1	0	0	0
surg	bhore 3	Regionalisation of hospitals for undergraduate and post-graduate teaching will be of considerable use in as much as it will be possible to draw a great variety of cases from these hospitals for teaching purposes. The hospitals, if properly staffed, could be used for posting junior students as medical clerks or surgical cressers, for posting housemen and for refresher courses for students who had …	0	1	0	0	0
surg	bhore 3	Clinical Staff. Types of teacher.—There are three types of teachers who may be employed :— 1. Heads of departments in charge of units.—Those may be in charge of the three units of medicine, surgery and midwifery. These should be full-time. 2. Part-time teachers.—Part-time clinical teachers are valuable as they are in contact with the problems of general and consulting practice and can provide a v…	0	1	0	0	0
surg	bhore 3	Full-time staff (clinical).—Full-time heads of the departments of Medicine, Surgery and Obstetrics, together with full-time assistants, are needed to organise teaching and research in the subjects	0	1	0	0	0
surg	bhore 3	s. For instance, the teaching of the student in the medical knowledge necessary for the maintenance of health is the responsibility chiefly of the Department of Physiology. That of prevention of disease is shared between Microbiology and Pathology ; and the teaching of the application of the methods of early diagnosis and preventive treatment of disease is a responsibility shared between the teac…	0	1	0	0	0
surg	bhore 3	At the same time the Government of India is cooperating in the scheme by making available to the centre the technical advice and guidance which the Director, Professors and their Assistants of the Institute can offer. There is a Technical Adviser consisting of the Director of the Institute, the Director of Public Health, the Surgeon General with the Government of Bengal and certain other officials	0	1	0	0	0
surg	bhore 3	DEPARTMENT OF GENERAL SURGERY. Assumption.,-.—(1) For purposes of teaching and research the department will be organized on the same lines as the department of general medicine and will have 250 beds. (2) Surgical specialities are included except ear, nose and throat and opthalmic departments. 1 Professor of surgery . W.T. (M) Academic director of the department and • surgeon in the teaching cent…	0	1	0	0	0
surg	bhore 3	Draft courses for the Bachelor of Dental Surgery Degree, The degree of Bachelor of Dental Surgery shall be awarded to a candidate who having passed the Intermediate examination in Science of an adopted University with Physics, Chemistry and Natural Science as the sub-Jaota of study has put in attendance at approved courses of study for a period of not less than four years. There shall be four exa…	0	1	0	0	0
surg	bhore 3	SECOND YEAR. (a) Lectures :— 1. General and Dental Materia Medica. 2. General Pathology and Bacteriology. 3. Medicine. 4. Surgery. 5. Human and Comparative Dental Anatomy, Physiology and Denial Histology. 6. Junior Dental Prosthetics.	0	1	0	0	0
surg	bhore 3	Practical :— 1. Elementary Pharmacy and Demonstrations in General Materia Medica. 2. Practical Pathology and Bacteriology. 3. General Hospital Practice with instructions in Clinical Medicine and Surgery in the Hospital. 4. Practical Dental Histology. 5. Dental Prosthetics Laboratory Instructions.	0	1	0	0	0
surg	bhore 3	THIRD YEAR. (a)Lectures :— 1. Medicine. 2. Surgery. 3. Dental Surgery and Pathology with Dental Bacteriology. 4. Senior Dental Prosthetics. Crown and Bridge Prosthesis. B. 5. Dental Metallurgy. 6. Operative Dentistry	0	1	0	0	0
surg	bhore 3	(b) Practical 1. Genera] Hospital Practice with instructions in Clinical Medicine &A&-Surgery in the Hospital. • 2. Practical Dental Pathology and Bacteriology. 3. Dental Prosthetic Laboratory Instructions. 4. Junior Tutorial Practical Class in Operative Technique. 5. Dental Hospital Practice.	0	1	0	0	0
surg	bhore 3	Fourth Year. (a) Lectures:— 1. Oral Surgery and Anaesthetics. 2. Orthodontia. 3. Dental Radiology. (b) Practicals:— 1. Clinical Demonstrations in Orthodontia, Dental Raditlogy and Dental Surgical cases. 2. Dental Prosthetic Laboratory Institutions, 3. Senior tutorial Practical Class in Operative Technique. 4. Dental Hospital Practice.	0	1	0	0	0
surg	bhore 3	Final Professional B.D.S. Examination :— Part A :— 1. Dental Prosthetics including Crown and Bridge Prostheili. 2. Dental Metallurgy. Part B :— 1. Operative Densitry and Dental Radiology. 2. Oral Surgery and Orthodontia.	0	1	0	0	0
surg	bhore 3	nursing education- Lectures on Surgical Diseases.—20 lectures to be given by a Doctor in addition—20 Lectures on Nursing care by Sister Tutor in co-ordination with the Doctor's lectures. Haemorrhage, varieties of, first aid and surgical treatment	0	1	0	0	0
surg	bhore 3	nursing lecture- Fractures and dislocation, including first aid treatment, Orthopaedic Surgery, Causes of deformity. Abdominal surgery ; gastric and duodenal ulcer, gastric gall stones, appendicitis. Intestinal obstruction, etc.	0	1	0	0	0
surg	bhore 3	Sr nursing certificate- first year- Unit 7—Therapeutic treatments. In each case ways of winning the gatientg cooperation and methods used in the home should be included. Surgical dressing, care of plaster casts, counter irritants, hot and cold applications. Packs, sponges, inhalations. Hot air and steam touts irrigation Shiri u admimstration of ozygtn> aU important therapeutk	0	1	0	0	0
surg	bhore 3	Combined course to run through the 2nd Year—190 Hrs.. This course should bring together into one course the pathology, medicine and medical nursing, surgery and surgical nursing, materia medicadiet and the public health knowledge each nurse needs as a foundation for her work in the hospital or in the home An attempts made to arrange the material in good psychological order and integrate it into a…	0	1	0	0	0
surg	bhore 3	Unit V.—Disease of the Gastro intestinal system :-— 1. Diseases of the mouth, throat and stomach. 2. Surgery in structure of the esophagus, gastric ulcer, malignant tumours of the stomach. 3. Special nursing care in such cases—Health teaching necessary for such cases. 4. Diseases of the intestinal tract, typhoid, dysenterys. 5. Surgery of the intestinal tract—intestinal obstructions appendi-citis…	0	1	0	0	0
surg	bhore 3	Unit IX.—Conditions affecting the muscular system :— 1. Tumours benign and malignant with stress on early attention* 2. Nursing care—health teaching every nurse should do. I Unit X.—Conditions of the endocrine glands and metabolism :— 1. Thyroid conditions, diabetes. I 2. Surgery in Thyroid -conditions.	0	1	0	0	0
surg	bhore 3	Unit XII.—Gynaecological and Geneto-urinary conditions :— 1. Hygiene and health of sex-life with special reference to the psycho*, logical aspects. 2. Gynaecological conditions and medical treatment. ,3. Surgical treatment oi gynaecological conditions. 4. Nursing care in the above. 5. Medical aspects of genito-urinary disease. 6. Surgery of the genito-urinary tract. 7. Nursing care in conditions …	0	1	0	0	0
surg	bhore 3	XIII.—Conditions of the eye, ear and nose :— 1. Eye health. 2. Diseases of the eye—medical and surgical treatment. 3. Nursing care in eye conditions. 4. Disease of the nose and ear including the prevention of "deafness. 5. Nursing care in the above.	0	1	0	0	0
surg	bhore 3	) General principles of sick nursing:— Nursing as a profession and hospital etiquette. Work in the ward. Observation and care of the patient Temperature, pulse, respiration, clinical chart and bedside report Bed-making and sponging. Contagion and disinfection. Catheterisation : bladder and bowel wash. Enema and douches. Hot and cold application. Administration of food and medicine. Invalid cookin…	0	1	0	0	0
surg	bhore 3	ot,physiotherapy- IX.—Minimum Curriculum. Hours Subjects. Anatomy (including applied anatomy, demonstration on cadaver and lecture) Clinical practice Electrotherapy Ethics and administration Hydrotherapy Massage Pathology Physiology Principles of physical therapy as applied to :— Medicine Neurology Orthopedics Surgery (including surgical observation) Psychology Therapeutic exercise Electives	0	1	0	0	0
surg	bhore 3	curriculum for research workers- VII.—Neurology and N euro-Surgery VIII. -Psychiatry. IX.—Surgery :— (i) General Surgery (including abdominal surgery). (ii) Orthopaedic Surgery, (iii) Chest Surgery, (iv) Surgery of ear, nose and throat, (v) Ophthalmology, (vi) Reconstructive (Plastic) Surgery, (vii) Genito-Urinary Surgery. X.—Anaesthetics. XI.—Diseases and conditions peculiar to women. (i) Obstet…	0	1	0	0	0
surg	bhore 3	The new college, I am well aware, intends to be primarily a centre of research and a training ground for specialists and teachers. It is just for that reason that it should emphasize the social aspects of medicine. Research is needed not only in the science but also in the sociology of medicine— and in India perhaps more than anywhere else. It is a fallacy to believe that the application of scien…	0	1	0	0	0
surg	bhore 3	Composition of the Proposed Central Nursing Council. 1. President of the Council.—Director General, Indian Medical Service, in the first instance, and later elected by the Council from amongst its members. Members. 2. Chief Lady Superintendent, Auxiliary Nursing Service, Member & Secretary, Office of the D.G., I.M.S. .. .. 1 3. The Assistant to the Surgeon General (Nursing), Madras .. 1	0	1	0	0	0
surg	bhore 3	SYLLABUS FOR MILITARY NURSING DIPLOMA (AT THE END OF 24 MONTHS). Surgical Lectures.— 1. Nursing of compound fractures. Effects of pressure. Care of sprains and dislocations. 2. Nursing of Ear, Nose and Throat cases. Preparation for operation and after nursing care. Syringing of ears. 3. Nursing of eye cases. Preparation for operation. After care. Feeding and nursing of eye injuries.	0	1	0	0	0
surg	bhore 3	Lecture and Instruction. 1. SURGERY OF THE ABDOMEN, AMPUTATIONS. HAEMORRHAGE; PRIMARY REACTIONARY AND SECONDARY. THE HEALING OF WOUNDS. 2. SHOCK, INTRAVONOUS INFUSIONS. BLOOD TRANSFUSION. 3. BARNS. FIRST AID TREATMENT ; TREATMENT IN HOSPITAL	0	1	0	0	0
surg	bhore 3	SYLLABUS FOR 3RD GRADE NURSING CERTIFICATE (AT THE END OF 15 MONTHS). Surgical.— 1. Qualifications of a good Surgical Nurse. Asepsis, Sterilization of appliances used. Preparation of syringes, lotions, lubricants, tubes, plugging, drains, etc. 2. Nursing of clean and dirty surgical cases. Method of arranging work. Correct method of carrying out a dressing, clearing up, etc. Use of drainage tubes …	0	1	0	0	0
surg	bhore 3	LECTURES TO BE DELIVERED BY MEDICAL OFFICERS IN CONJUNCTION WITH THE SYLLABUS OF TRAINING. I. Burns and scalds, shock, loss of consciousness and fits. 2. The eye and ear (elementary). Suffocation. Electric shock and special similar conditions. Effects of cold. 3. Drowning ; rescue and resuscitation. Poisoning. Infectious diseases. Personal hygiene of the nursing orderly. Disinfection. 4. Revision…	0	1	0	0	0
accident	bhore 3	There should be a well organised casualty department in each-hospital, situated in the out-patient department and every student should receive instruction in accident work.	1	1	0	0	0
accident+operat	bhore 3	SYLLABUS FOR 2ND GRADE NURSING CERTIFICATE (AT THE END OF 9 MONTHS). Elementary Nursing.— 1. Ward management, ventilation, methods of cleaning and care of ward equipment ; admission of patients, disposal of Kit; taking of patient's particulars, etc. Giving of bedpans and urinals. 2. Disposal of soiled linen and dressings. Disinfection of infected linen, etc. Hospital etiquette and discipline. 3. …	0	1	0	0	0
transport	bhore 3	List of equipment required for the Provincial control Unit (a) Transport— (1) Tracks, 3/4 ton 4x4, weapons carrier .. .. Two. (2) Trucks, 3/4 ton, 4 X 4 (Jeep) .. .. .. One	1	0	0	0	0
transport	bhore 3	mental observation ward,calcutta- It is here that the under-graduates receive their instruction in the psychiatry (ten lecture demonstrations), and to augment the clinical material, twelve patients are transported from the Indian Mental Hospital, Ranchi. The patients so transported are classified into three groups:— Group I. Idiocy (1), Imbecility (1), Obsessional Neurosis (1), G.P.I. (1). Group …	1	1	0	0	0
injur	bhore 3	Ophthalmology.—It is essential that the student should be instructed in the diagnosis and treatment of injuries and the common disorders of the eye. He should be able to use the ophthalmoscope with sufficient skill to recognise the more important changes in the fundus due to general diseases. It should be possible to give this essential instruction in the ophthalmic department of a general teachi…	0	1	0	0	0
injur+operat	bhore 3	jr nursing curriculum- Diseases of bones and joints. Use of splints. Head and spine injuries. Operations on the mouth. Empyema	0	1	0	0	0
injur	bhore 3	military nursing diploma curriculum- Nursing of cases of injuries to and diseases of joints.	0	1	0	0	0
injur+operat	bhore 3	3rd grade nursing certificate req- Spinal injuries, admission of, nursing of and special operations connected therewith.	0	1	0	0	0
injur	bhore 3	GENERAL DUTIES OF M. N. 0. 1. Reception of new patient; inspection for bruises ; abrasions ; blisters and other signs of injury. Searching of patients for dangerous objects.	0	1	0	0	0
emergency	bhore 3	Powers of Director of Public Health over public health staff of local authorities.—(1) Subject to such rules as may be prescribed, including rules for consultation with the executive authorities concerned, the Director of Public Health shall have power :— (a) to transfer any member of the public health establishment of a local authority to the public health establishment of another local authorit…	0	1	0	0	0
emergency+transfusion	bhore 3	g)The responsibilities of the operating room attendant with regard to — 1. The patient. 2. Asepsis in the theatre. 3. Emergency apparatus (tracheotomy, transfusion and infusion sets.)	0	1	0	0	0
blood+transfusion	bhore 3	Unit IV.—Nursing in diseases of the circulatory system and :— 1. Heart diseases, myocarditis, erdocarditis and valvular diseases pathology, symptoms, treatment. 2. Nursing care in heart disease. 3. Blood transfusion—indication, various types, use of plasma, dry blood, etc	0	1	0	0	0
blood+transfusion	bhore 3	militray nursing diploma- Lecture and Instruction. 1. SURGERY OF THE ABDOMEN, AMPUTATIONS. HAEMORRHAGE; PRIMARY REACTIONARY AND SECONDARY. THE HEALING OF WOUNDS. 2. SHOCK, INTRAVONOUS INFUSIONS. BLOOD TRANSFUSION.	0	1	0	0	0
blood+transfusion	bhore 3	syllabus for 3rd grade nusing certificate- 10. After nursing of amputation cases. Use of tourinquet. Blood transfusion	0	1	0	0	0
blood	bhore 3	training of lab asst- 11. haematology.—Hb estimation. Total fed and white cell counts and riraple diflorential counts. Sedimentation rates. Blood grouping.	0	1	0	0	0
operat	bhore 3	european mental hospital,ranchi- There is a well-equipped operation theatre and laboratories, etc. A special Psychological Laboratory has been built, but there is, at present, no Psychologist on the staff, and the Medical Staff have little time for experimental work, as they are fully occupied in the Wards.	1	0	0	0	0
operat	bhore 3	Records.—The accumulated experience of most of the teaching hospitals in other countries has shown that no improvement in the treatment of patients and the training of medical students could be effected without the organisation and functioning of an efficient department of medical records. An adequate record system should therefore be maintained in all approved hospitals. No particular system or …	0	0	0	0	1
operat	bhore 3	VI. Laboratories.—A clinical laboratory in the hospital should be equipped both for the ordinary routine tests, and also for the more technical bacteriologic, serologic, chemical, basal metabolic, and tissue examinations. A competent physician-pathologist (not only a trained technician) must be in charge of the laboratory, who shall supervise the work in general and personally examine all tissues…	1	1	0	0	1
operat	bhore 3	2. All tissues removed in the operating room should be examined, described and diagnosed by a competent pathologist, excepting issues, such as tonsils and teeth, in which the pathologic changes are quite obvious	0	1	0	0	0
operat	bhore 3	IX. Records of Interns' Work.— Each hospital should keep a weekly or monthly record of each intern's work. This information is most conveniently supplied to the superintendent of the record office by the interns themselves on special forms where space is provided for the following : Period covered ; service ; number of patients admitted on service ; number of histories and physical examinations ;…	0	1	0	0	1
operat	bhore 3	For creating improvements in medical education, however, it is important that (1) teaching hospitals should receive grants with a view to ensure proper standards in teaching, treatment and research. The teaching hospital will have much greater commitments in salaries of teachers, and the number of men employed will be much greater than in a non-teaching institution. The hospital will require the …	1	1	0	1	0
operat	bhore 3	jr nursing syllabus- Common diseases of rectum and anus. Istula, haemorrhoids carchin-oma, Diseases of urinary system, Prostate, Care of patients after operation.	0	1	0	0	0
operat	bhore 3	jr nursing- Instruments for examination. Foreign bodies, discharge from the ear. How to syringe ? Use of dry heat in acute inflammation of ear. Application of fomentations. Application of heat and cold. (Lieters coils). Application of leeches, blisters, etc., over the mastoid process, ear drops. Dressing after ear operations. Brief description of anatomy and physiology of the nose, Pharynx and la…	0	1	0	0	0
operat	bhore 3	First Year after the P.T.S. Advanced Nursing Arts.—2 hours 3 times a week for 34 weeks, 102 hours.Unit 3.—Pre-operative and post-operative nursing care.	0	1	0	0	0
operat+anesth	bhore 3	second year nursing- Unit II.—Operative Aseptic Technique :— Asepies general principles, surgical cleanliness, sterilization by Heat, by antiseptics Preparation of patient for operation. Post operative care. Opreation Theatre-- Prepration of operation Theatre, lighting heating, ventilation, equipment, instruments in common use. Operative procedures – nurses duties. Preparation of operation inpriv…	0	1	0	0	0
operat	bhore 3	Unit V.—Disease of the Gastro intestinal system :-— 1. Diseases of the mouth, throat and stomach. 2. Surgery in structure of the esophagus, gastric ulcer, malignant tumours of the stomach. 3. Special nursing care in such cases—Health teaching necessary for such cases. 4. Diseases of the intestinal tract, typhoid, dysenterys. 5. Surgery of the intestinal tract—intestinal obstructions appendi-citis…	0	1	0	0	0
operat	bhore 3	Unit VI.—Conditions of the urinary tract:— 1. Diseases of the kidney, urethra, bladder. 2. Operations on the urinary tract. 3. Nursing care in the above—including an understanding of kidney function tests, special treatments, etc.	0	1	0	0	0
operat+orth	bhore 3	Unit VII.—Conditions of the musculo skeletal system :— 1. Fractures, dislocations, sprains and their treatment. 2. Diseases of the bones and joints, acute and chronicarthritis, rheu-matic fever. 3. Tuberculosis of the bone and joints—deformaties, and operations done. 4. Nursing care in orthopaedic Diseases—including special points regarding traction, frames, splints and plaster—helping the patien…	0	1	0	0	0
operat	bhore 3	Unit VIII.—Diseases of the skin :— 1. Diseases of the skin and their medical treatment. 2. Burns, scalds, skin grafting, Plastic operations. 3. Nursing care in skin conditions	0	1	0	0	0
operat	bhore 3	Unit XI.—Conditions of the nervous system :— 1. Chorea, epilepsy, general paresis, tabes dorsalis, neuritiea, sciatica, etc. 2. Operations on the brain and spinal cord. 3. Nursing in the above.	0	1	0	0	0
operat	bhore 3	military nursing diploma req- 7. Preparation of operating theatre. Cleansing of theatre. Cleansing of theatre prior to operations. Use of steam sterilizers. (High pressure) Preparation of ligatures and sutures, tubes, dressings, plugging and lubricants 8. Instruments in use for various operations. Methods of sterilizing same. Treatment of electrical appliances in common use. 10. Special method pa…	0	1	0	0	0
operat+anesth	bhore 3	SYLLABUS FOR 3RD GRADE NURSING CERTIFICATE (AT THE END OF 15 MONTHS).- 3. Preparation of patient for (a) Anaesthetic (b) Operation. Special preparation for various cases, and special after care required.	0	1	0	0	0
operat	bhore 3	Syllabus for 1st Grade'Nursing Certificate. This can be obtained at the end of the 2 weeks' Recruits Training; duration of the Course 6 weeks- 10)Pre-and post-operative treatment	0	1	0	0	0
operat	bhore 3	special treatment orderlies syllabus of training- (B) SYPHILIS.— 1. General description of syphilis, causes and mode of infection. 2. Method of taking specimens for laboratory examination. 3. Method and reason for taking blood. 4 General and local treatment with spocial reference to nursing. 5. Preparation of patient for specific treatment. Method of administration. 6. Duties in the treatment roo…	0	1	0	0	0
operat	bhore 3	APPENDIX " E ." Operating Room Attendants. SYLLABUS. GENERAL DUTIES IN AN OPERATION THEATRE. (a) Instruction in the theory and practice of sterilization—the care and use of the commoner types of sterilizers—method of sterilizing various instruments and articles used in the operating theatre and the handling of sterile—cleansing and care of hands and nails. (b) The care, preparation and cleaning o…	0	1	0	0	0
operat	bhore 3	THEATRE TECHNIQUE & CARE OF PATIENTS. (a) Care of patients during operation ; positions used in various operations ; duties in case of collapse during operations including preparation of transfusion apparatus and saline. (b) Knowledge of contents of the various gas cylinders used in the operating theatre, their distinguishing marks, their care and maintenance; preparation of anaesthetist's table—…	0	1	0	0	0
operat	bhore 3	APPENDIX" H ". Syllabus of Training for R. A. M. C./I. A. M. C. Other Ranks. Employed in Ophthalmic Units/Centres. Ist week— 1. Anatomy. 2. Physiology. 3. External Diseases and their treatment. 4. Methods of treatment. 5. Nursing of Ophthalmic Patients. 6. Preparation of Operation Theatre. 7. Preparation of patient for operation. 8. Anaesthetics used	0	1	0	0	0
operat+sterilisation	bhore 3	2nd week— 9. Sterilisation of Ophthalmic Instruments. 10. Sterilisation of eye drops. 11. Ophthalmic Apparatus and its care. 12. Assembly of Ophthalmic Apparatus. 13. Ophthalmic lenses, neutralising of lenses measurements, for Mark III Spectacles, fitting of spectacle frames. 14. Fitting of Artificial Eyes. 15Records Keeping—(a) Card Index. (b) Day book, (c) Spectacle Prescription Book, (d) Opera…	0	1	0	0	0
orth+anesth	bhore 3	. SPECIAL DEPARTMENTS. The student is at present required to attend the special departments of— 1. Ophthalmology. 2. Otto-Rhino-Laryngology. 3. Dermatology. 4. Venereology. 5. Psychiatry. 6. Infectious diseases. 7. Tuberculosis. 8. Orthopedics. 9. Anesthetics. 10. Radiology. 11. Vaccination. 12. Pediatrics.	0	1	0	0	0
orth	bhore 3	Orthopaedics.—The student should be introduced to the study of orthopaedic principles and practice immediately after passing the pre-clinical sciences, i.e., during his first three months of preliminary instruction. At this stage with anatomical and physiological knowledge fresh in his mind he is well able to comprehend those principles which underlie the diagnosis and treatment of disabilities o…	0	1	0	0	0
orth	bhore 3	Number of beds required in a teaching centre.—The number of beds required should be based in general on the number of students admitted in a year. It may be stated that there should be 10 beds per student admitted and that half this number should be for general medical and surgical cases in equal proportions, and the other half for the specialities, which should be provided lor within the area of…	1	1	0	0	0
orth	bhore 3	(c) Clinical Affiliations.—-The time devoted to hospital practice-training shall be not less than nine months spent in the following types of hospitals:— Mental hospital .. .. Not less than two months. Tuberculosis sanatoritms or services Not less than one month. General hospitals .. Not less than one month. Children's hospitals or services .. Not less than one month. Orthopaedic hospitals or ser…	0	1	0	0	0
wound	bhore 3	jr nusrsing syllabus- Principles of dressing syphilitic wounds.	0	1	0	0	0
wound	bhore 3	SYLLABUS FOR 3RD GRADE NURSING CERTIFICATE (AT THE END OF 15 MONTHS). Surgical.—. 8. Nursing of cases of severe gunshot wounds. Methods of resuscitation. Care of septic wounds. Treatment of shock.	0	1	0	0	0
wound	bhore 3	LECTURES TO BE DELIVERED BY MEDICAL OFFICERS IN CONJUNCTION WITH THE SYLLABUS OF TRAINING. 2nd Grade Nursing Certificate.- 8. Wounds and their treatment. Antisepsis and asepsis. Dressing and healing of wounds	0	1	0	0	0
wound	bhore 3	Syllabus for 1st Grade'Nursing Certificate. This can be obtained at the end of the 2 weeks' Recruits Training; duration of the Course 6 weeks. SYLLABUS. Elementary Anatomy and Physiology and First Aid. – Types of Hospital cases. Hospital ward furniture and appliances. Ward administration—bed linen, etc. Bed-making, etc.*—moving of patients. Drugs—methods of administration. Poisons. Poultices, fom…	0	1	0	0	0
wound	bhore 3	THE EXAMINATION AND NURSING OF MENTAL DISABILITY. 1. Attitude of M. N. 0. to patients. 2. Points in examination. Attitude of patient towards examination ; personal hygiene ; genera physical condition; loss of weight, physical exhaustion. Heredity, environment ; mental stress and conflict. Recent disease or wounds. Recent history of malaria, dysentery, typhus, infestation, nutritional deficiency h…	0	1	0	0	0
wound	bhore 3	APPENDIX " B. ". PART A. Syllabus of Instruction—Laboratory Assistant, Class 1- (j) The Haemophillic Bacteria and allied organisms.—Methods of isolation and identification. (k) Wound Infections.—An outline of the organisms associated with gas gangrene. Methods of anaerobic culture.	0	1	0	0	0
wound	bhore 3	APPENDIX "' I". TRAINING NURSING SEPOYS AND V. C. O.'s IN MASSAGE AND REMEDIAS GYMNASTICS. " Syllabus ".- (3) Theory of massage and remedial gymnastics. (a) Types of massage and their uses. (b) Its application to wounds, fractures, dislocations, sprains, gynovatis, internal derangement of the knee, bruises, scare rheumatic diseases. A. P. M. and nerve lesions. (c) Remedial exercises—value, restri…	0	1	0	0	0
burn	bhore 3	First Year after the P.T.S. Advanced Nursing Arts.—2 hours 3 times a week for 34 weeks, 102 hours- Unit VIII.—Diseases of the skin :— 1. Diseases of the skin and their medical treatment. 2. Burns, scalds, skin grafting, Plastic operations. 3. Nursing care in skin conditions	0	1	0	0	0
burn	bhore 3	APPENDIX "B". SYLLABUS FOR MILITARY NURSING DIPLOMA (AT THE END OF 24 MONTHS). Surgical Lectures.— 1. Nursing of compound fractures. Effects of pressure. Care of sprains and dislocations. 2. Nursing of Ear, Nose and Throat cases. Preparation for operation and after nursing care. Syringing of ears. 3. Nursing of eye cases. Preparation for operation. After care. Feeding and nursing of eye injuries.…	0	1	0	0	0
burn	bhore 3	LECTURES TO BE DELIVERED BY MEDICAL OFFICERS IN CONJUNCTION WITH THE SYLLABUS OF TRAINING. I. Burns and scalds, shock, loss of consciousness and fits.	0	1	0	0	0
burn	bhore 3	Syllabus for 1st Grade'Nursing Certificate. This can be obtained at the end of the 2 weeks' Recruits Training; duration of the Course 6 weeks. SYLLABUS.- burns: nursing and care of	0	1	0	0	0
obstetric	bhore 3	Obstetrics and Gynaecology.—The Obstetrics department should form a wing of the main teaching hospital, or a separate hospital for women and children may be built in the same campus and used for teaching purposes. It must detract from the value of the teaching and be a great waste of time if the student has to spend much time in travelling between hospitals. For the student's sake it is essential…	1	1	0	0	0
obstetric	bhore 3	It is more valuable for the student to spend his time in a hospital where he an only get 10 or 15 cases and yet see a large number of abnormalities to conduct 20 deliveries in a district or maternity home and see no abnormal deliveries. Domiciliary practice is invaluable as this gives the lent an insight into social medicine, but it, is neither necessary nor pro-far him to spend a disproportionat…	0	1	0	0	0
obstetric	bhore 3	General practitioners who practice midwifery should have had postgraduate hospital experience. The average general practitioner does not want to do obstetrics, and if some form of group practice, as is envisaged, is evolved, it is likely that one man would do the whole of the obstetrical work of the group. Such a person should have obtained adequate post-graduate experience in obstetrics. The nee…	0	1	0	0	0
obstetric	bhore 3	Pediatrics.—This subject as it concerns the older child should be taught in the children's department which every teaching hospital must have within its premises. The teaching of the physiology and pathology of neo-natal life should more properly be in the hands of a pediatrician in the obstetric wing of the hospital or in a separate maternity hospital in the compound. Special hospitals for child…	1	1	0	0	0
obstetric	bhore 3	That, in the teaching of Obstetrics, special emphasis should be laid on the antenatal physiology of labour. The question of adequate training in Pediatrics should be further considered. That domiciliary practice should be encouraged and that this should be particularly emphasised for women students.	0	1	0	0	0
obstetric	bhore 3	DIVISION OF OBSTETRICS & GYNAECOLOGY. Assumptions.— (1) For the purposes of teaching and research the division will have a whole-time professor of obstetrics and gynaecology as its academic head. (2) The division will have 100 obstetrical and 50 gynaecological beds. (3) The staff will be responsible for some domiciliary midwifery work, and for the teaching of both obstetrics and gynaecology. 1 Pr…	1	1	0	0	0
obstetric	bhore 3	Syllabus for Midwives Diploma or Certificate. 1. The period of professional study between the date of admission as midwife pupil and the date of examination for any diploma or certificate which entitles the holder thereof to be registered in Part I of the register of midwives shall be a period of certified study of not less than 18 months : Provided that a fully trained nurse shall be admitted to…	0	1	0	0	0
obstetric	bhore 3	(in) Midwifery. - (In any scheme of examination for midwives, emphasis I should be laid upon the practical aspects of midwifery and the actual conduct of normal and abnormal labours, while the training is given both in theory and the practice of the subject.) Asepsis and antisepsis in midwifery. Some of the common antiseptics used in midwifery and the way to prepare them. The disinfection of the …	0	1	0	0	0
obstetric	bhore 3	midwifery syllabus- Precipitate labour, uterine, inertia, rupture of the uterus, causes, symptoms, diagnosis and treatment. Prolonged labour. Disease of the decidua and ovum ; hydramnias and vesicular mole. Contracted pelvis—diagnosis—common varieties—symptoms—treatment. Diseases associated with puerperium—cystitis—mastitis—phleg-masia—puerperal insanity. Some common obstetrical operations and th…	0	1	0	0	0
obstetric	bhore 3	course of training for research workers- XI.—Diseases and conditions peculiar to women. (i) Obstetrics, (ii) Gynaecology	0	1	0	0	0
ectomy+operat	bhore 3	nursing syllabus-5. Operation on the lungs and for conditions of the lung-lobectomy rib resections—drainage of lung abscess.	0	1	0	0	0
otomy	bhore 3	Medical Lectures.— 1. Nursing of acute infectious fevers. Scarlet fever, Measles, Chicken-pox, Mumps, Small-pox. 2. Nursing of Diphtheria, complications which may arise. Nursing of Tracheotomy cases. 3. Nursing of Cerebro-spinal meningitis. Lumber puncture. Injections of anti Toxins.	0	1	0	0	0
stomy	bhore 3	jr nursing syllabus- Caecostomy and colostomy. Hernia, varieties, complications operations for	0	1	0	0	0
anesth	bhore 3	Staff and hospital accommodation in primary unit, secondary unit and district headquarters organisation in the long-term programme- SECONDARY UNIT. (number of staff) Name Administrative Officers 650-bed hospital: Heads of the sections of medicine, surgery, maternity, pathology & T. B. Medical Officers : Senior visiting officers (Part-time Junior Resident M. 0. Anaesthetists Pathologist.	0	1	0	0	0
anesth	bhore 3	jr nursing syllabus- Anaesthetics :—Short account of action of general and local anaesthetics. Common anaesthetics. Preparations of anaestheticts table. Preparation of patients for general anaesthesia. Management while under general anaesthetic. Methods of artificial respiration. Care of patients during recovery. Treatment of the after effects of anaesthesia	0	1	0	0	0
anesth	bhore 3	research worker syllabus- XI) Anaesthesia	0	1	0	0	0
anesth	bhore 3	SYLLABUS FOR 3RD GRADE NURSING CERTIFICATE (AT THE END OF 15 MONTHS). Surgical.— 1. Qualifications of a good Surgical Nurse. Asepsis, Sterilization of appliances used. Preparation of syringes, lotions, lubricants, tubes, plugging, drains, etc. 2. Nursing of clean and dirty surgical cases. Method of arranging work. Correct method of carrying out a dressing, clearing up, etc. Use of drainage tubes …	0	1	0	0	0
cancer+tumour	bhore 3	jr nursing syllabus- Ulceration ; gangrene, tumour, cancer of breast	0	1	0	0	0
cancer+tumour	bhore 3	midwife training syllabus- (i) Gyanacology.—An elementary knowledge of menstruation, abnormalities in menstruation, displacements of the uteru3, growths and tumours (cancer) in the pelvis (uterus and adnexa) and inflammatory conditions of the vagina.	0	1	0	0	0
tumour	bhore 3	nursing syllabus- Unit IX.—Conditions affecting the muscular system :— 1. Tumours benign and malignant with stress on early attention* 2. Nursing care—health teaching every nurse should do.	0	1	0	0	0
tumour	bhore 3	APPENDIX 43. COURSE FOR RADIOGRAPHERS. PART I. Six months' tuition followed by examination. Elementary Anatomy.—Skeletal bones—epiphysis in^Embryo, in infancy and in adults. Skull with reference to military Fossa, Cranial Fos3a, blood* vessel grooves fractures; the diploe and Lumbar vertebrae—long ancTshort-bones of the extremity. Physiology.—Elementary knowledge of the special organs of the body…	0	1	0	0	0
chemo	bhore 3	Pharmacology.—This subject may be divided into two parts : one part to be taught in conjunction with Physiology and the other in conjunction with clinical medicine. The first part includes those drugs with a known and demonstrable physiological action on experimental animals. The second part comprises those drugs which have an action which is only understood by observing their effect on patients …	0	1	0	0	0
chemo	bhore 3	research worker syllabus - IV.—Pharmacology :— (i) Experimental or normal Pharmacology, (ii) Therapeutics or Pathological Pharmacology, (iii) Pharmaceutical Chemistry, (iv) Chemotherapy.	0	1	0	0	0
surg	trauma care	6-months course curriculum on Neuro-trauma has been developed for General Surgeons.	0	1	0	0	0
surg+burn	trauma care	2.4. Evaluation / recommendations of NIHFW.  All the visited institutes / hospitals were managing burns patients in the General Surgery department. In some of the institutes / hospitals patients were also treated in the existing plastics surgery and burn units. Under the NPPMBI it requires the additional space for creation of burn units. In the visited institutes / hospitals the additional space…	1	0	0	0	0
surg	trauma care	 The remuneration of the staff should be equivalent to the similar post in the state at the level of entry. For instance, the M.Ch. Burns and Plastic Surgery appointed should receive the emoluments at the entry level of the Assistant Professor in the state even though he is appointed on contract basis. Similar procedure should be followed for the staff nurses and other staffs. So, the emoluments…	0	0	0	1	0
trauma+emergency	trauma care	1.2 Background: This programme was started on pilot mode under the 9th& 10th FYP as “Pilot Project for strengthening emergency facilities along the highways”. During the 11th Plan, the programme was named as “Assistance for capacity building for developing trauma care facilities in Govt. hospitals on National Highways”. The 11th FYP was approved for developing a network of 140 trauma care facilit…	1	0	0	0	0
trauma	trauma care	1.3 Objectives:  To establish a network of trauma care facilities to reduce the incidence of preventable deaths due to traffic accidents by observing golden hour principle.  To develop proper referral and communication network between ambulances and trauma centres and within the trauma centres.  To develop National Injury Surveillance, Trauma Registry and Capacity Building Centre for collectio…	1	0	1	0	0
trauma+injur+burn	trauma care	1.4 Major achievements:  Infrastructure strengthening:  During the 11th FYP, a total 116 TCF were identified and funded in 17 states for establishing Trauma Care Facilities.  During 12th FYP, a total of 80 Medical Colleges/District Hospitals (LI-5, LII-19, and LIII56) have been approved for financial assistance in 22 states/UTs.  National Injury Surveillance, Trauma Registry and Capacity Buil…	1	0	0	1	1
trauma	trauma care	 Capacity Building:  ATLS & BLS training is being conducted at Dr. RML Hospital for Doctors and Nurses posted in trauma care facilities.  The pre-hospital trauma technician course initiated during 2007 has been revised by an Expert Group through an Agreement for performance of work (APW) with WHO. So far, more than 500 PTT students have been trained since 2007 in the three Central Govt. Hospit…	0	1	0	0	0
trauma	trauma care	 Third party evaluation The evaluation task for the Scheme implemented during the 12th FYP was assigned to National Institute of Health & Family Welfare (NIHFW)during 2017-18. The salient recommendations are as follows:  NIHFW stated that the States find the programme of great value and that it should be continued.  Periodic review of activities by State Nodal Officers (SNO) jointly with the I…	1	1	0	1	0
trauma	trauma care	In addition, NITI Aayog undertook an external evaluation of all centrally sponsored schemes through Ernst& Young LLC. Salient recommendations of the report are as follows:  Improving fund flexibility in the programme for utilizing funds under different heads  Ensuring provision of adequate trained and skilled manpower for smooth functioning of TCFs  Provision of dedicated trauma beds in the TC…	1	1	0	1	0
trauma	trauma care	Miscellaneous:  List of manpower and equipment to be recommended for Trauma care facilities has been revised by the Technical Resource Group (TRG).  The schematic design diagram of trauma care facility has been designed for L-III, L-II, and L-I in collaboration with Central Design Bureau.  Operational Guidelines for the programme have been finalized and circulated to the States and UTs.  Nine…	1	1	0	0	0
trauma	trauma care	World Trauma Day, Remembrance day for road accident victims, Road Safety Week 2018 & 2019 were observed wherein various awareness generation activities were undertaken. Felicitation of Good Samaritans was undertaken by MoS (AKC), MoHFW during the Road Safety Week 2019.  Technical Resource Group has been re-constituted which has finalizedthe following:  Minimum Standards for trauma care faciliti…	0	0	1	0	0
trauma	trauma care	Visits undertaken to identified TCFs with officials from NITI Aayog in compliance to the Consultative meeting of NITI Aayog held in August, 2018 on Developing World Class Trauma and Emergency Care Services.	1	0	0	0	0
trauma+accident	trauma care	1 Stated aim and objectives of the Scheme: Component-I: National Programme for Trauma and Care (NPTC) Expected Outcomes  By the end of 2019-20, 198 (17 of 11th FYP +81 of 12th FYP and 100 new) trauma care facilities will be established at various locations on the National/ State Highways. As stated above, 99 TCFs, approved and funded in the 11th FYP, have already become functional and efforts wi…	1	0	1	0	0
trauma	trauma care	Trauma registration pilot project will be established at two premier institutions of the country which will provide data on clinical care of trauma victims for improvement of quality care.  The project would lead to the creation of trained manpower for emergency trauma care.  The project would pave the way for the development of a nationwide referral network for incremental level of trauma care…	1	1	1	0	0
trauma	trauma care	Provision of dedicated, trained and motivated manpower in the identified TCFs to provide timely and quality care to the trauma victims.  Establishing 5-6 Regional Apex Trauma Care Centres with heli-ambulances services besides providing helipad services at identified TCFs.  Rehabilitation services	1	1	1	0	0
accident+road	trauma care	India Scenario In India, accidental injury is one of the leading causes of mortality and morbidity. Road traffic crashes are one of the major causes of disability, morbidity and mortality in India. As per Ministry of Road Transport and Highways, road injuries are one of the top four leading causes of death and health loss among persons of age group 15-49 years.During 2018 (report of MoRTH), the t…	0	0	0	0	0
accident	trauma care	A ‘Hand Book on Prevention of Accidents and Awareness of First Aid’ has been developed (in Hindi and English) by the Programme Division and released by MoS (AKC), MoHFW during the Road Safety Week.	0	0	0	0	0
accident	trauma care	The project is expected to bring down the number of preventable deaths and disabilities due to road accidents and other injuries	0	0	0	0	0
road	trauma care	Global Scenario: As per theGlobal status report on road safety 2018, the number of annual road traffic deaths has reached 1.35 million in 2016. Road traffic injuries are now the leading killer of people aged 5-29 years. The burden is disproportionately borne by pedestrians, cyclists and motorcyclists, in particular those living in developing countries. The SDG 3.6 target to halve road deaths and …	0	0	0	0	0
road	trauma care	First Aid course developed in consultation with AIIMS and WHO and released by MoS (AKC), MoHFW during the Road Safety Week 2019.	0	0	1	0	0
road	trauma care	First Aid trainings provided to 200 staff and students of Safdarjung Hospital, Dr. RML Hospital, LHMC and Nirman Bhawan at Safdarjung Hospital during the Road Safety Week 2019.	0	1	0	0	0
road	trauma care	In respect of the Gazette notification issued by the Ministry of Road Transport & Highways on Good Samaritan, the Ministry of Health & Family Welfare has issued guidelines to all States/ UTs on the same specific to the Health care facilities.	0	0	1	0	0
road+injur	trauma care	National Injury Surveillance Centre to become fully functional to provide evidence based data for policy formulation on road safety and injury preventive interventions.	1	0	0	0	0
injur	trauma care	Creation of self-sustainable functional TCFs for providing quality services to the injury victims in hassle free manner.	1	0	1	0	0
injur	trauma care	National Injury Surveillance Centre to become fully functional to provide evidence based data for policy formulation on road safety and injury preventive interventions	1	0	0	0	0
injur	trauma care	Development of state resource centres that will be connected to the National Injury Surveillance Centre for providing data on injuries in the standard injury surveillance format. These resource centres will also be responsible for providing various trainings under the programme as well as for monitoring various components of the programme	1	1	1	0	0
injur+burn	trauma care	1. Pilot Programme for Prevention of Burn Injuries (PPPBI) - 11th Five Year Plan: A pilot programme was initiated in the year 2010 by Ministry of Health & Family Welfare in the name of “Pilot Programme for Prevention of Burn Injuries” (PPPBI) with a total budget of Rs. 29 crore. The programme was initiated in the following three Medical Colleges and six Districts Hospitals:  Haryana: Post Gradua…	0	0	1	1	0
injur+burn	trauma care	National Programme for Prevention & Management of Burn Injuries (NPPMBI) - 12th Five Year Plan: The proposal for continuation of pilot project as full-fledged programme was approved by Empowered Finance Committee (EFC) on 17.05.2013 and subsequently by Cabinet Committee for Economic Affairs (CCEA) on 6th February, 2014, for covering 47 State Government Medical Colleges. Now, the scheme has been e…	0	0	1	0	0
injur+burn	trauma care	To establish Burn data registry under NPPMBI with integration with National Injury Surveillance Centre for collection, compilation and analysis of burn injury data to bring down the incidence of burn injury cases.	0	0	0	0	1
injur+burn	trauma care	To carry out Research for assessing behavioral, social and other determinants of Burn Injuries in the country to facilitate effective need based program planning, monitoring and evaluation.	0	0	1	0	0
injur+burn	trauma care	To organize burn Injury training Programmes for doctors, nurses and paramedical staff associated in management of burn injuries from the identified District Hospitals and Govt. Medical Colleges.	0	1	0	0	0
injur+burn	trauma care	2.3 Achievements during 12th FYP  The list of equipment, manpower and the architectural design of the proposed burn unit/ ward has been revised in expert group meeting, with technical design specifications supplied by Central Design Bureau.  The Practical Handbook/ Manual for Burn Injury Management developed during the 11th FYP has been revised. A chapter on the Standard Treatment Guidelines fo…	1	1	1	0	0
injur+burn	trauma care	Burn Data Registry and software have been developed and will soon be implemented at National level to collect, compile and analyze data related to Burn Injuries in the country.	0	0	0	0	1
injur+burn	trauma care	The 6-day practical training of Medical Officers in Burn Injury management for doctors organized at Safdarjung Hospital and Dr. RML Hospital. Around 80 doctors have been provided the training so far.	0	1	0	0	0
injur+burn	trauma care	Technical Resource Group has been re-constituted which has finalized the Standard Treatment Guidelines for burn injuries	0	0	1	0	0
injur+burn	trauma care	The activity of Situational Analysis of burn injuries is being undertaken through AIIMS, New Delhi. The activity is nearing completion and report will be submitted shortly.	0	0	0	0	0
injur+burn	trauma care	The existing staff and staff to be recruited under the NPPMBI should be trained for management of disaster having mass patients of Burn Injuries. Preferably mock drills should be carried at periodic intervals.	0	1	0	0	0
injur+burn	trauma care	IEC activities for the prevention and management of Burn Injuries should be enhanced. It will not only help in the prevention of injuries but also create the demand for services.	0	0	1	0	0
injur+burn	trauma care	To carry out research activities and conduct training Programmes in burn injury management for all levels of healthcare providers	0	1	0	0	0
injur+burn	trauma care	To undertake IEC activities to spread awareness about the prevention and management of burn injuries	0	0	1	0	0
emergency	trauma care	 Coordination with NHSRC in providing technical inputs for Operational Guidelines of Primary Emergency Healthcare and Operational Guidelines for Emergency services at District Hospitals.	0	0	1	0	0
burn	trauma care	2.1 Objectives  To establish a network of burn units with adequate infrastructural facility for burn management and rehabilitation in all identified Govt. Medical Colleges and District Hospitals.	1	0	1	0	0
burn	trauma care	2.3 Achievements during 12th FYP  The list of equipment, manpower and the architectural design of the proposed burn unit/ ward has been revised in expert group meeting, with technical design specifications supplied by Central Design Bureau.	1	1	0	0	0
burn	trauma care	Under Information Education and Communication (IEC) activities, following activities have been undertaken:  Print IEC material (8 posters/pamphlet) has been developed and distributed in states through Mass Mailing Unit (MMU).  Audio-visuals developed on first aid on acid burns and translated into major Regional languages.  Publicity campaigns undertaken through telecast, broadcast, digital cin…	0	0	1	0	0
burn	trauma care	The dressings of the burns patients require a lot of consumables. Sanction of an amount for consumables should be inbuilt in NPPMBBI.	0	0	0	1	0
burn	trauma care	Regular periodic self-assessment of the NPPMBI at the burn unit level and submission of its report to the state government.	0	0	0	0	0
burn	trauma care	Expected Outcomes:  To establish 20 new burn units with trained manpower in Govt. Medical Colleges and separately new burn units in District Hospitals (through NHM)  The number of units in District Hospitals under NHM would depend on the proposals to be submitted by the State Governments/UTs.  To make all approved and funded burn units in Govt. Medical Colleges functional	1	1	0	1	0
surg+obstetric	bajaj	With regard to the Indian System of Medicine (ISM), the following observations of Mudaliar Committee may be noted :- "Linkage between practitioners of ayurveda and the modern system of medicine may be tried, by offering to practitioners of ayurveda a specific course of training for 2-3 years covering preventive medicine, obstetrics and gynaecology and principle of surgery to that after training t…	0	1	0	0	0
surg+obstetric	bajaj	Establishment of a Community Health Centre for a population of 1,00,000 with provision of referral link services. Such a Centre would function as a rural referral hospital for 3-4 Primary Health Centres, and will be provided with indoor facilities of 30 beds, Such a centre will provide investigative facilities in the shape of clinical laboratory and an X-ray unit. Such a Centre will also provide …	1	0	1	0	0
accident+emergency	bajaj	education module on health and sanitation- UNIT IX Understanding causes and prevention of accidents at home and outside; learning-some first-aid and emergency cafe.	0	1	0	0	0
transport	bajaj	3 Logistic support.—Especially in the underserved rural areas, it is essential to improve the communications to extract optimum benefit of the health care even in the remotest areas. The transport facility and availability of drugs and supplies are the most important factors for support of the health programmes.	1	0	0	0	0
injur	bajaj	Component of Primary Health Care:_ 3.1.8.1 The following are the 8 essential components of Primary Health Care: 1. Family Welfare and MCH; 2. Water Supply and Sanitation; 3. Immunisation; 4. Nutrition; 5. Control of common communicable diseases; 6. Health education covering common Health problems and the methods of preventing and controlling them; 7. Treatment of common diseases and injuries; and…	1	0	1	0	0
blindness	bajaj	NHP 1983- It further states that it is also necessary to ensure that the pattern of development of the health services infrastructure in the future fully takes into account the revised 20 Point Programme. The said programme attributes very high priority to the promotion of family planning as a people's programme, on a voluntary basis; substantial augmentation and provision of primary health care …	0	0	1	0	0
Surg	PC1	1. It is suggested that whole-time teaching units may be established in medicine, surgery and midwifery	0	1	0	0	0
Surg	PC1	2. The creation of full-time units in medicine, surgery and midwifery will facilitate research work in those departments.	1	0	0	0	0
Surg	PC1	3. Production of hospital equipment, surgical instruments, and dressings, and glass containers should receive attention and necessary aid.	1	0	0	0	0
Obstetrics	PC1	1. All doctors engaged in maternity and child health work should have training in this branch of preventive medicine for a period of at least three months, and must have done a house job in an obstetrics department for at legst six months	0	1	0	0	0
Surg	PC2	1.There are only 600 to 700 qualified dental surgeons in the country. Thus, the country has only a fraction of the dental surgeons it needs.	0	1	0	0	0
Surg	PC2	2. Stress is to be laid on providing simply designed and cheaply constructed institutions for the isolation of infective patients, especially in cases where isolation or treatment at home is impossible. These should, in the first instance, be in or near crowded areas where T.B. is most prevalent. Those who need advanced surgical treatment will be moved to institutions where the necessary faciliti…	1	0	0	0	0
Transport	PC2	In order that these services may reach the public throughout the area which a health unit serves, the provision of transport has considerable practical importance. It will also facilitate the removal of urgent cases to hospitals. It is desirable that a broad uniform pattern for the structure and functions of a health unit	1	0	0	0	0
Emergency	PC2	In order to expand dental services it is suggested that medical men attached to rural dispensaries should be trained for emergency dental treatment	0	1	0	0	0
Obstetric	PC2	Each paediatric department will select six existing maternal and child health centres and augment the staff of each with a doctor trained in paediat-ricts, public health nurse and other auxiliary staff. Their functions will be to take up combined preventive and curative paediatric care of children and to attend to school health in the elementary schools of the area, in addition to the ante-natal …	1	1	0	0	0
Cancer	PC2	There is now an institute for drug research as well as institutes for research in chest diseases, leprosy, cancer and mental health. Adequate facilities and funds should be provided to these institutions.	1	0	0	0	0
Chemo	PC2	In view of recent advances in chemotherapy and preventive measures for the control of many diseases, which make services based on clinics and domiciliary care more and more effective, concentration on the expansion of such services in preference to increase of hospital accommodation.	1	0	0	0	0
Surg	PC3	1. Specialised services are at present concentrated in hospitals in the larger cities. To bring these services within easy reach of the population of small towns and villages, it is necessary that the bed strength of district and sub-divisional hospitals is suitably enlarged and X-ray and pathological diagnostic services -s.ad medical, surgical aad obstetrical specialist services are made availab…	1	0	1	0	0
Surg	PC3	2. There will be also amplification in the teaching of Ayurveda with reference to the scientific advancement in allied sciences. Minor surgery, communicable diseases, midwifery, preventive medicine which would enable the Graduates to serve in the Health Organisation of the State will also be taught".	0	1	0	0	0
Surg+obstetric	PC3	3. To bring these services within easy reach of the population of small towns and villages, it is necessary that the bed strength of district and sub-divisional hospitals is suitably enlarged and X-ray and pathological diagnostic services -s.ad medical, surgical aad obstetrical specialist services are made available.	1	0	1	0	0
Sterlisation + Operat	PC3	1. Over the past five years, facilities for sterilisation operations have been extended in several States and about 125,000 operations have been carried out. Within the programme of family planning, sterilisation undertaken on the basis of voluntary choice has a valuable contribu^'on to make. It is visualised that during the Third Plan facilities for sterilisation will be extended to district hos…	1	0	1	0	0
Sterilisation	PC3	1. During the First Five Year Plan, 126 family planning clinics were set-up in urban areas and 21 in rural areas. In the course of the Second Plan, the number of clinics increased to 549 in urban and 1100 in rural areas. In addition to these clinics, family planning services are provided at 1864 rural and 330 urban medical and health centres. A number of sterilisation centres have also been estab…	1	0	0	0	0
Sterilisation	PC3	2. For expanding training facilities, it is essential to organise a large number of intensive short-term courses. In the urban areas it is proposed that greater use should be made of private medical practitioners in providing advice, distributing supplies and, to the extent possible, in undertaking sterilisation.	1	1	0	0	0
Sterilisation	PC3	3. An expanded programme of research is to be undertaken in the Third Plan. Amongst others, the following aspects are being investigated : Follow-up of sterilisation cases, both male and female, to investigate possible after-effects in such cases.	1	0	1	0	0
Cancer	PC3	1. Provision has been made in the Third Plan for the treatment and control of trachoma. Facilities for the early diagnosis of cancer and for research in this field will be expanded under the Third Plan.	1	0	1	0	0
Surg+ectomy+sterilisation+tansport+operat	PC4	Surgical equipment will be provided in all rural and urban family welfare planning centres (nearly 7000 in number) for vasectomy operations. The efforts of these centres will be supplemented by more than 1000 mobile service units attached to district family planning bureaux. Salpingectomy is becoming popular and it is estimated that 25% of all sterilisations wil) be performed on women. To supplem…	1	0	0	0	0
Operat+sterilisation	PC4	The number of sterilisation operations performed in the Third Plan period was 1.33 million.	0	0	1	0	0
Sterilisation	PC4	1. At the end of the Third Plan. the Indian Council of Medical Research approved mass utilisation of tin1 intra-uterine contraceptive device commonly known as ihe loop. Equal emphasis was placed on the sterilisation, the condom and the intra-uterine contraceptive device (IUCD). The initial response for the loop was encouraging. During the last year of the Plan, 0.8 million IUCD insertions were ma…	1	0	0	0	0
Sterilisation	PC4	2. The facilities for IUCD insertions and sterilisations were provided not only free but 'also with some compensation to the individuals for out-of-pocket expenses, conveyance and loss of wages.	1	0	0	1	0
Sterilisation	PC4	3. During 1967-68, the number of voluntary sterilisations exceeded 1.8 million. This is more than double the earlier best performance of 0.8 million during 1966-67 and exceeded the target of 1.5 million for the year During 1968-69, 1.65 milliod sterilisations were performed. The loop programme registered about 0.47 million insertions during 1968-69 as against 0.67 million in 1967-68. The temporar…	0	0	1	0	0
Sterilisation	PC4	4. The Draft Plan outlay of Rs. 300 corres has been revised upwards to Rs. 315 crores so that the programmes can be strengthened and speeded up. The organisation of services and supplies by rural and urban centres and the compensation for sterilisation and IUCD will involve an expenditure of Rs. 269 crores.	0	0	0	1	0
Sterilisation	PC4	5. Keeping in view the aim to reduce the birth rate to about 32 per thousand population by 1973-74 from the present 39, it is proposed to step up the target of sterilisation and IUCD insertions and to widen the acceptance of oral and injectible contraceptives.	0	0	0	0	0
Blindness	PC4	The scheme of immunisation of infants and pre-school children with DPT, immunisation of expectant mothers against tetanus, prophylaxis a.sainst nutritional anaemia for mothers and children and nutritional programme for control of blindness caused by Vitamin 'A' deficiency among children will bs implemented through family welfare planning centres. Family planning will be effectively integrated wit…	0	0	1	0	0
Sterilisation	PC5	To cope with the increasing demand for sterilisation, facilities will be expanded at 1000 selected Primary Health Centres and 325 Taluka level hospitals during 1976-79. Two hundred additional post-partum centres beyond the original targets in the draft Fifth Plan are also proposed to be opened.	1	0	0	0	0
Blindness	PC5	Provision has also been made for more effective implementation of National Leprosy Control Programme and the National Scheme for prevention of impairment of vision and control of blindness	0	0	0	0	0
surg	PC6	1. According to the survey conducted by the Indian Council of Medical Research, out of an estimated 9 million blind persons in the country, about 5 million could be cured by proper surgical interference.	0	0	1	0	0
surg	PC6	2. Minimum Needs Programme: Primary health centres at the rate of one for each community development block had been established by the end of Fifth Plan. It was also proposed to have one sub-centre for 10,000 population and upgrade one out of every four selected primary health centres to a 30 bedded rural hospital to serve as a first link in the chain of referral services. Full coverage of the ba…	1	0	1	0	0
surg	PC6	3. Leprosy: The leprosy control programme will be intensified in the Plan towards the objective of its eradication as early as possible. The programme will be directed towards the following objectives: To provide medico-surgical facilities to leprosy patients for rehabilitation through reconstructive surgery, physiotherapy, occupational therapy, jobs and tools adoption etc.	0	0	1	0	0
accident+sterilisation	PC6	Adequate follow up of sterilisation cases also is necessary since any accidental mishap may give a set-back to the programme. Continuous contact of family planning staff with the couples in their area is necessary. An arrangement similar to the Training and Visit System in agricultural extension may be usefully adopted by the family planning staff.	0	0	1	0	0
injur+blindness	PC6	Among the major causes responsible for visual impairment and blindness, cataract accounts for 55-58 percent followed by trachoma and other eye infections 20-22 per cent. The balance is due to injuries, malnutrition and other causes. Under the Centrally Sponsored Scheme, Ophthalmic treatment facilities in primary health centres, rural hospitals and District hospitals will be improved. Provision wi…	0	0	1	0	0
MTP	PC6	The Medical Termination of Pregnancy (MTP) Act, which is in force now, is in the nature of health measure 'and family planning is not one of its objectives. However, MTP, can be resorted to aS a corrective method for failure of contraceptives. The existence of this Act and the benefits that can be derived are-still not fully known. This needs widest publicity.	0	0	0	0	0
sterilisation	PC6	1. The number of sterilisations which were around 1.74 million in the base year (1979-80) will go up to 5.50 millions in the terminal year of the Plan. The number of IUD insertions will go u'p' from 0.62 million in 1979-80 to 2.50 million in 1985. The percentage of effective couple protection envisaged by 1985 is 36.56 against the present 22.5. This calls for a tremendous motivational effort back…	0	0	0	0	0
sterilisation	PC6	2. The scheme of providing financial assistance to acceptors of sterilisation and IUD by way of compensation for loss of wages will be continued during the Plan period.	0	0	0	1	0
sterilisation	PC6	3. Apart from sterilisation, the non-terminal methods like IUD, CC and Oral Pills have to be popularised, since a large number of young couples will prefer these methods	0	0	1	0	0
cancer	PC6	1. There is need for coordinated efforts for 1'ur-ther research for providing drugs for communicable diseases like Malaria, T.B. etc. as also for such other diseases like cancer, diabetes etc. The traditional system can also contribute to the national effort for finding effective methods of contraception	0	0	0	0	0
cancer	PC6	2. Cancer research and treatment facilities will continue to be developed through a net-work of early detection centres, cobalt units and development of selected regional research and training centres.	1	0	1	0	0
cancer	PC6	3. To the field of curative services some of the State Hospitals have built m specialised sophisticated service's comn'arable with facilities available in some of the advanced countries for cardiac diseases, cancer and neurological, nephrological disorders.	1	0	0	0	0
cataract	PC6	1. According to the survey conducted by the Indian Council of Medical Research, out of an estimated 9 million blind persons in the country, about 5 million could be cured by proper surgical interference. In addition, 45 million persons were reported to be otherwise visually impaired. It was also observed that the existing backlog of 5 million cataract cases was likely to go up by another millioa …	0	0	0	0	0
cataract+blindness	PC6	2. Among the major causes responsible for visual impairment and blindness, cataract accounts for 55-58 percent followed by trachoma and other eye infections 20-22 per cent. The balance is due to injuries, malnutrition and other causes. Under the Centrally Sponsored Scheme, Ophthalmic treatment facilities in primary health centres, rural hospitals and District hospitals will be improved. Provision…	1	0	0	0	0
blindndess	PC6	1. The country was declared free from smallpox in April, 1977. The National Malaria Eradication Programme initiated in 1958 had brought down the incidence of the disease to about 1 lakh cases with no deaths in 1965 although there has been a slippage in the subsequent years. The National Programme for Control of Leprosy, Tuberculosis, Filaria and Blindness have also helped to reduce mortality|morb…	0	0	0	0	0
blindndess	PC6	2. Nutritional deficiencies are wide spread due to social, cultural and economic imbalances and inadequate intake of food. Recent studies in India have shown that the chief cause of malnutritior is inadequacy of total calorie intake rather, than inadequacy of proteins. Many groups, particularly, children, pregnant women and nursing mothers have poor stores of Vitamin 'A' and iron. Kwashiorkor and…	0	0	0	0	0
blindndess	PC6	3. Nutrition planning would aim at improving the physical capacity of the population, enhancement of the span of working life and increased longevity by enhancing the levels of nutrition, health and quality of environmental sanitation and hygiene. Improvement of functional efficiency of different segments of the population would contribute to the human resource development which would add to the …	0	0	1	0	0
surg	PC7	Critical shortage of ophthalmic assistants and ophthalmic surgeons and poor functioning of the mobile teams are some of the basic impediments to faster progress.	0	1	1	0	0
surg	PC7	Considering the fact that the urban health services organisation, besides providing primary health care to the urban population, has also tc provide back-up support to the rural health organisation through the referral system anc specialist services, the need is clear for district hospitals to be provided with specialised services in important branches such as surgery, obstetrics and gynaecology,…	1	1	1	0	0
cancer+accident	PC7	Cancer, coronary heart diseases, hypertension, diabetes, and traffic and other accidents are emerging as major health problems in the area of non-communicable diseases. There is need to initiate appropriate action for their control and containment. Several of these diseases are susceptible to control as regards incidence through primary and secondary preventive measures. Development of specialiti…	0	0	0	0	0
transport	PC7	1. All primary health centres will be made fully operational by filling all vacancies and through provision of important facilities such as accommodation and transport to workers.	1	1	0	0	0
transport	PC7	2. In order to achieve the objective of universal immunisation, it will be essential to augment the inputs of trained manpower, 'cold chain' equipment, transport facilities and other essential supplies and equipment. Immunisation services will be privided through all health institutions and health care camps and teams, and the 'cold chain' will be suitably strengthened for vaccine storage.	1	0	1	0	0
blood+transfusion	PC7	1. District hospitals would have to provide diagnostic facilities ir X-ray, ECG, pathology and biochemistry, including facilities for early detection of cancer. Eacr district hospital should also have specialists ir radiology and pathology including blood transfusion.	1	0	1	0	0
blood+transfusion	PC7	2. Organised blood-bank and blood transfusion services will be further developed with the active participation of the Centre, the States and voluntary organisations. Alongside attempts will be made to ensure quality control/standards and to organise the required training for medical and para-medical personnel.	1	1	1	0	0
operat+blindness+cataract	PC7	Blindness control: Under the target-oriented cataract operations programme initiated in 1981-82, over 3 million cataract operations were performed upto the end of 1984-85. Critical shortage of ophthalmic assistants and ophthalmic surgeons and poor functioning of the mobile teams are some of the basic impediments to faster progress.	0	1	0	0	0
obstetric+surg+anaesth+cancer	PC7	Considering the fact that the urban health services organisation, besides providing primary health care to the urban population, has also tc provide back-up support to the rural health organisation through the referral system anc specialist services, the need is clear for district hospitals to be provided with specialised services in important branches such as surgery, obstetrics and gynaecology,…	1	0	0	0	0
MTP+abort	PC7	(MTP) is a legislative measure for improving maternal health through the stipulation of conditions under which pregnancies may be terminated. By the end of the Seventh Plan period, it is anticipated that MTP services would be provided at all primary health centres. In urban areas it would be available in all maternity homes and centres. MTP services would be an integral part of maternal and child…	1	0	1	0	0
MTP+ectomy	PC7	All medical students would be given training in vasectomy, minilap tubectomy, MTP and IUD insertions so that they are capable of contributing to the programme as soon as they graduate.	0	1	0	0	0
abort	PC7	Pregnant and nursing women are a vulnerable segment of the population. (Maternal Mortality rate is estimated to be about 4-5 per 1000 live births. Abortion handled by quacks and anaemia are some of the important causes of maternal mortality. Services for the health care of mothers during ante-natal, intra-natal and post-natal period will be strengthened. Efforts will be made to cover ail mothers …	0	1	1	0	0
sterilisation	PC7	1. Performance during the Sixth Plan: Against a target of 24 million sterilisations by the end of the Sixth Plan, little over 17 million sterilisations had been carried out. Against the target of 7.9 million IUD insertions about 7 million IUP insertions were done. Against a target of 11 million CC users during the year 1984-85 about 9.31 million CC users were enrolled in the programme during the …	0	0	0	0	0
sterilisation	PC7	2. A critical analysis of the above performance highlights the following features: Achievements fall short of the targets, particularly in the sterilisation programme. The performance in respect of IUD insertions and CC users reached a high level around 80 per cent and above.	0	0	1	0	0
sterilisation	PC7	3. To reach the above targets, particularly 42 per cent cuple protection, the Seventh Plan stipulates 31 million sterilisations by its close 21.25 million IUD insertions and, during the terminal year, 14.5 million CC Users.	0	0	0	0	0
sterilisation	PC7	4. The network of programme services has been expanded considerably in different Five Year Plans, but it has not yet reached close enough to the people. Several studies have shown that these facilities have not been optimally utilised for various reasons such as ignorance, inaccessibility and lack of credibility of services. There is, therefore, an urgent need not only to expand and strengthen th…	1	0	1	1	0
sterilisation	PC7	5. Performance during the Sixth Plan: Against a target of 24 million sterilisations by the end of the Sixth Plan, little over 17 million sterilisations had been carried out. Against the target of 7.9 million IUD insertions about 7 million IUP insertions were done. Against a target of 11 million CC users during the year 1984-85 about 9.31 million CC users were enrolled in the programme during the …	0	0	1	0	0
sterilisation	PC7	6. A critical analysis of the above performance highlights the following features: Achievements fall short of the targets, particularly in the sterilisation programme. The performance in respect of IUD insertions and CC users reached a high level around 80 per cent and above.	0	0	0	0	0
sterilisation+laparo	PC7	Targets for family planning, particularly sterilisation, are being achieved by special drives and camps. There is need to develop the programme on a sustained and continued basis. Laparascopic sterilisation has become very popular and availability of laparascops and trained personnel has to be stepped up.	1	1	1	0	1
cancer	PC7	1. Cancer—The on-going cancer research and control facilities would be augmented, with increased participation by the States under the programme. Priority will be assigned to promote prevention and early detection. Medical colleges will be developed to function as a link between the Regional Cancer Centres and the peripheral health infrastructure.	1	0	0	0	0
cancer	PC7	2. Cancer, coronary heart diseases, hypertension, diabetes, and traffic and other accidents are emerging as major health problems in the area of non-communicable diseases. There is need to initiate appropriate action for their control and containment. Several of these diseases are susceptible to control as regards incidence through primary and secondary preventive measures. Development of special…	1	0		0	0
cataract+blindness	PC7	Blindness control: Ophthalmic care facilities at various levels of infrastructure have been augmented under the national programme for control of blindness and prevention of visual impairment. It was targeted to reduce the prevalence rate of blindness from 14 per 1,000 in the year 1980-81 to 10 per 1,000 by 1984-85. There is no feedback on the degree of achievement. Under the target-oriented cata…	1	0	1	0	0
blindness	PC7	Blindness control—The programme thrusts and strategies already initiated under the national scheme for the control of blindness and prevention of visual impairment would continue in the Seventh Plan. The objective of reducing the overall incidence of blindness to 10 per thousand by the terminal year of the Seventh Plan with potential for further reduction of 5 per thousand by 2000 AD will be purs…	1	0	1	0	1
surg	PC8	While the States have been more than anxious to start new medical colleges, their efforts to develop institutions for training of para medical staff have been entirely subopti-mal. This has resulted in a considerable mismatch between the requirement and availability of health personnel of different categories. Ideally, the doctor- nurse ratio should be 1 : 3 but currently there are less than 3,00…	1	1	0	0	0
accident+trauma	PC8	For the treatment and rehabilitation of accident victims, accident and trauma services will be started in major cities and also, on pilot scale along some of the high traffic density national highways.	1	0	1	0	0
blood	PC8	AIDS Control Programme Acquired Immuno Deficiency Syndrome (AIDS) has emerged as a new public ' health problem in the country. The AIDS Control Programme was launched in 1986 as a Central Sector Scheme. Establishment of surveillance centres, testing of cases for infection, training of personnel and mass health education formed the main activities within the programme. But, the incidence of the di…	1	0	0	0	0
operat+sterilisation	PC8	While the targets for Intra Uterine Device (IUD) were fully achieved and those for oral contraceptives and conventional contraceptives were exceeded, the targets for sterilisation operations fell short by about a quarter.	0	0	1	0	0
MTP	PC8	The younger couples, who are reproduc-tively most active will be the focus of attention, with necessarily a greater emphasis on spacing methods, although the terminal methods would continue to remain the important means of birth control. Medical Termination of Pregnancy (MTP) will have to play an important role in the entire scheme of family planning in the Eighth Plan.	0	0	1	0	0
cancer	PC8	Cancer Control: 1. Prevalance of cancer in the country is estimated to be 1.5 to 2.0 millions. The Cancer Control Programme, initiated during 1975-76, was converted into a national programme in 1985 with the objective of i) primary prevention of tobacco- related cancer; ii) secondary prevention of cancer of uterine cervix; and iii) extension and strengthening of treatment facilities on a national…	1	0	0	0	0
chemo	PC8	Tuberculosis Control: 1.During the Eighth Plan the diagnosfic and treatment facilities for cancer would be further strengthened at the medical colleges and other major hospitals. Primary prevention , particularly for tobacco related cancer and uterine cervix cancer, will form the sheet anchor of the Cancer Control Programme. It will be carried through IEC activities and early case detection appro…	1	0	1	0	0
blindness+cataract	PC8	Blindness Control Programme : This programme which was launched in 1976 as a 100% CSS aims at reducing blindness prevalence from 1.4% in 1980-81 to 0.3% by 2000 AD. Cataract is the cause of more than 80% of blindness. Demographic shift leading to larger old age population has increased the prevalence of cataract in recent decades. So far the main strategy has been to provide access to opthalmic s…	1	0	1	0	0
blindness	PC8	Under the Maternal and Child Health Programme, which is an integral part of family planning programme, targets for reducing Infant Mortality Rate to 90 per thousand live births and for reducing maternal mortality were fixed for the Seventh Plan. The Universal Immunisation Programme (UIP) launched in 1985 with the objective of providing universal coverage of immunisation to pregnant mothers and in…	1	0	1	0	0
surg+emerg+anaesth	PC9	At the moment, there is no post of Public Health Specialist or Anaesthetist, in the CHCs. Services of Anaesthetist are vital because without an Anaesthetist, emergency/routine surgery in CHCs will not be possible.	0	1	0	0	0
surg+anaesth+obstetric+emerg+trauma	PC9	In all FRUs: ensure that there are specialist/trained doctors in the following specialities: Medicine, surgery, obstetrics, paediatrics and anaesthesia;	0	1	0	0	0
surg+anaesth+obstetric+emerg+trauma+transport	PC9	During the Ninth Plan period, efforts will be made to evolve a well-structured organisation of urban primary health care to remedy the existing situation. A health care delivery system aimed at providing basic health and family welfare services to the population within 1 - 3 kms. of their dwellings will be made available by establishing Urban Health and Family Welfare Centres manned by medical an…	1	0	1	0	0
trauma+accident+emergency	PC9	The approach during the Ninth Plan will be: To develop capabilities at all levels for emergency and disaster prevention and management; to implement appropriate management systems for emergency, disaster, accident and trauma care at all levels of health care. It will implement appropriate management systems for emergency,disaster, accident and trauma care at all levels of health care.	0	0	1	0	0
transport	PC9	States that had implemented this suggestion report that these FRUs are well utilised, as they are located in towns that are well connected with villages by transport and are well known.	1	0	0	0	0
obstetric+anaesth+emerg+surg	PC9	A substantial proportion of specialist’s posts even in the functioning CHCs is vacant. Hence, these CHCs are unable to function as First Referral Units. In view of the serious implications of this lacuna in the establishment of referral system, as well as effective provision of health, MCH/FP care, there is an urgent need to rectify this. Improving the service conditions and providing a conducive…	1	1	1	0	0
cancer	PC9	There are individual, family and group insurance schemes for health care, senior citizens insurance and insurance for specific diseases. Some of the currently operationalised insurance schemes include Mediclaim, Group Medical Insurance Scheme, Group Health Insurance Scheme, Bavishya Arogya (Insurance for senior citizens), Senior Citizen Unit Plan, Cancer Insurance, Asha Deep and Jan Arogya Bima P…	0	0	1	0	0
surg	PC10	1. Community Health Centre(CHC) is the first referral unit( FRU) for four PHCs offering specialist care. According to the norms each CHC should have at least 30 beds, one operation theatre, X-ray machine, labour room and laboratory facilities and should be staffed at least by four specialists i.e. a surgeon, a physician, a gynecologist and a pediatrician supported by 21 para-medical and other sta…	1	1	0	0	0
surg	PC10	2. During the Tenth Plan, attempts will made to: improve the quality of care before, during and after surgery through operationalisation of standard protocols for management.	1	0	0	0	0
surg	PC10	3. The NLEP has been successful in reducing the number of leprosy cases. However, this will not result in any immediate decline in the number of patients who have deformities. There is a need to give a major thrust to surgical correction of deformities so that the functional status of individuals can improve.	0	0	1	0	0
surg	PC10	4. Gujarat mobilised experienced surgeons from all over the country to undertake reconstructive surgery in in different district hospitals so that patients get treatment near their residence. The impact and cost effectiveness of these initiatives need to be assessed.	1	1	1	1	0
surg	PC10	5. The Tenth Plan goal is to eliminate leprosy as a public health problem by bringing prevalence to less than 1/10,000. The strategy to achieve this will focus on: re-constructive surgery to improve functional status of individuals.	0	0	1	0	0
surg+blindness	PC11	Surveys carried out by the ICMR in the 1970s indicated that the prevalence of blindness is about 1.4 per cent, with cataract accounting for over 80 per cent of the cases. Most of cataract blind individuals are in their 60s. They may not be able to afford surgery and have difficulty in accessing services, unless these are available close to their residence. The National Programme for Control of Bl…	0	0	0	0	0
surg+cataract	PC11	1. In 1994, World Bank assistance was obtained for NPCB in seven of the eight states. Domestic budgetary support was provided to implement the project in Jammu and Kashmir. The major objectives of the programme were: to improve the quality of cataract surgery and clear the backlog of cataract by performing 11 million operations over a seven-year period.	0	0	1	1	0
surg+cataract	PC11	2. The review of the World Bank assisted project in 2000 showed that even though infra- structure and manpower has been provided, performance both in fixed facilities and in camps have been far below the norms. Most of the district hospitals did not achieve the goal of 700 cataract surgeries/surgeon/year; many mobile units did not achieve the goal of 1500 cataract surgery per year. As a result on…	1	1	1	1	0
surg+cataract+operat	PC11	The need to restore vision by operating on one eye in economically blind people has not been given conscious priority over operating on the cataract in the second eye. A comparative assess-ment of extra capsular cataract extract vs. intra ocular lens insertion in terms of logistics of implementation, cost of care and complication rate, when surgery was done at tertiary hospital/ district hospital…	1	0	1	0	0
surg+cataract+blindness	PC11	The NPCB will have to be geared up to tackle the backlog of cataract surgery, glaucoma, corneal blindness as well as other emerging problems including diabetic retinopathy (estimated prevalence 20 per cent among diabetic).	0	0	1	0	0
trauma	PC11	1. The focus during the Tenth Plan will be on: developing capabilities at all levels, for emergency and disaster prevention and management; evolving appropriate management systems for emergency, disaster, accident and trauma care at all levels of health care	0	1	1	0	0
trauma	PC11	2. Data from SRS does not show any major change in the age specific mortality rate (Figure 2.8.27) or cause of death. It would appear that the epidemiological transition is occurring at the slower pace than projected for the country. This is perhaps due to persistent maternal and child health problems and advent of HIV infection. However, there has been some increase in the mortality and morbidit…	0	0	0	0	0
trauma+cancer	PC11	Over the last two decades, morbidity and mortality due to cardio-vascular diseases, mental disorders, cancers and trauma have been rising due to an increase in: the number of senior citizens with higher prevalence of non-communicable diseases; prevalence of non-communicable diseases in younger people due to life-style changes, obesity and stress; and exposure to environmental risk factors and use…	0	0	0	0	0
trauma+accident	PC11	1. Increasing mechanisation in agriculture and industry, induction of semi-skilled and unskilled workers in various operations, and rapid increase in vehicular traffic have resulted in an increase in morbidity, mortality and disability due to accident and trauma.	0	1	0	0	0
trauma+accident	PC11	2. Technological advances in the last two decades have made it possible tosubstantially reduce mortality, morbidity and disability due to accidents, trauma and poisoning. At present there is no organized comprehensive trauma care service either at the centre or in the state. People are unable to benefit from these advances because of limited access to these services. During the Ninth Plan facilit…	1	0	1	0	0
trauma+accident	PC11	3. Apart from communication networking, the apex centre would be utilized for human resource development and creation of a comprehensive computerized information database on trauma cases.	1	0	0	0	0
trauma+accident	PC11	4. During the Tenth Plan efforts will be made to strengthen primary, secondary and tertiary care institutions for trauma care through: adequate training to medical and paramedical personnel; provision of facilities for transport of patients; suitable strengthening of existing emergency and casualty services; and improving referral linkages.	1	0	0	0	0
accident	PC11	1. Capacity building : Hospital infection control and waste management to reduce accidental spread of infection in health care settings	1	0	0	0	0
accident	PC11	2. During the Tenth Plan, the programme will be continued with emphasis on: reduction in blood-borne trans-mission and accidental infection in health care settings	0	0	0	0	0
accident	PC11	3. There has been increasing concern over the incidence of hospital-acquired infections and accidental infection in health care providers and waste disposers.	0	0	0	0	0
transport	PC11	1. A conceptual model ( Figure 2.8.30) of such a system for Delhi has been prepared which optimises utilisation of available facilities and prevents wastage of scarce resources due to duplication of efforts.The model includes arrangements for: first aid and transport to the nearest tertiary care hospital by ambulances with essential equipment and trained paramedical staff.	1	0	0	0	0
transport	PC11	2. During the Tenth Plan efforts will be made to strengthen primary, secondary and tertiary care institutions for trauma care through: provision of facilities for transport of patients.	1	0	0	0	0
transport	PC11	3. Online consultation services between paraprofessionals and doctors and among doctors may improve the quality of services and reduce the problem of transporting patients to hospitals for diagnosis and advice regarding management.	1	1	0	0	0
emergency	PC11	1. In view of the importance of health as a critical input for human development there will be continued commitment to provide: essential primary health care, emergency life saving services, services under the National Disease Control Programmes and the National Family Welfare Progra-mme totally free of cost to all individuals.	0	0	1	0	0
emergency	PC11	2. The focus during the Tenth Plan will be on developing capabilities at all levels, for emergency and disaster prevention and management; evolving appropriate management systems for emergency, disaster, accident and trauma care at all levels of health care.	0	0	1	0	0
emergency	PC11	3. During the Tenth Plan efforts will be made to strengthen primary, secondary and tertiary care institutions for trauma care through: suitable strengthening of existing emergency and casualty services.	1	0	1	0	0
emergency	PC11	4. The Ninth Plan envisaged that major public health priorities such as essential primary health care, emergency life saving services, services under the disease control and family welfare programmes will be provided free of cost for all.	0	0	1	0	0
blood	PC11	1. During the Tenth Plan, the programme will be continued with emphasis on: reduction in blood-borne trans-mission and accidental infection in health care settings.	0	0	0	0	0
blood	PC11	2. The Tenth Plan goals for HIV/AIDS programme are: reducing transmission through blood to less than 1 per cent	0	0	0	0	0
blood	PC11	3. Filariasis is endemic in 19 states/union territories. Estimates based on surveys by Filariasis Survey Units suggested that: ensure that the malaria worker/male multi- purpose worker identify fever cases, take blood smears and ensure that the community follows treatment advice.	0	0	1	0	0
blood	PC11	4. A National AIDS Control Programme (NACP) Phase I was launched in 1992 with World Bank assistance and was completed in 1999. Phase II of the programme, with funding from World Bank, Department for International Development (DFID) and United States Agency for International Development (USAID) is currently under way. AIDS Phase II programme focuses on: reducing the spread of HIV among the general…	0	0	1	0	0
operat	PC11	1. According to the norms each CHC should have at least 30 beds, one operation theatre, X-ray machine, labour room and laboratory facilities and should be staffed at least by four specialists i.e. a surgeon, a physician, a gynecologist and a pediatrician supported by 21 para-medical and other staff.	1	1	0	0	0
operat	PC11	2. The Facility Survey carried out by the Dept. of Family Welfare showed that though more than 90 per cent of the CHCs have an out patient and in patient facilities and operation theatre, only about one-third had adequate equipments.	1	0	0	0	0
operat	PC11	3. Under the RCH Programme, funds are provided for minor repair and maintenance of buildings, especially for operation theatres and labour rooms and for improving water and electric supply.	1	0	0	0	0
operat	PC11	4. Mismatch between the equipment and personnel will be corrected by shifting equipment to centres which have the personnel to operate it or vice versa.	1	0	0	0	0
obstetric+anaesth	PC11	Some of the ongoing health system reforms to improve health services include: training MBBS doctors in certain specialties (obstetrics, anaesthesia, radiology ) in a teaching institution for three to six months and posting them to fill the gap in specialists in FRUs. However, professional associations do not support this because quality of care may be suboptimal.	0	1	0	0	0
MTP	PC11	Facility Survey undertaken by the Depart-ment of Family Welfare in 1999 showed that a majority of the PHCs lack essential infrastructure and inputs. Only 77 per cent had an infant weighing machine, 65 per cent had a deep freezer, 16 per cent had a refrigerator, and 60 per cent had an autoclave and steam sterilizer drum. Less than 20 per cent had facility for medical termination of pregnancy (MTP).	1	0	0	0	0
Sterilisation	PC11	ICMR research studies have also led to the development of appropriate guidelines for the implementation of major programmes such as tubal sterilisation, medical termination of pregnancy and assisted reproduction.	0	0	1	0	0
cancer	PC11	It is estimated that currently there are 2.5 million cases of cancer in the country and this will double over the next two decades. Data on the prevalence of cardiovascular disease are insufficient for national level projections.	0	0	0	0	0
cancer+blindness	PC11	During the Ninth Plan, ongoing progra- mmes for control of non-communicable diseases included two centrally-sponsored schemes (National Iodine Deficiency Disorders Control Programme, discussed in the Chapter on Nutrition, and the National Programme for the Control of Blindness discussed in this section) and one central sector scheme (the National Cancer Control Programme).	0	0	1	1	0
cancer	PC11	1. National Cancer Control Programme (NCCP): India has one of the lowest rates of cancer in the world. It is estimated that there are two to 2.5 million cases of cancer in India, with 700,000 new cases being detected every year. About two-thirds of the cases are in an advanced stage at the time of detection and 300,000 to 350,000 cancer patients die each year. Current projections suggest that the…	1	0	1	0	0
cancer	PC11	2. The objectives of the National Cancer Control Programme are: * primary prevention of cancers by health education through the government and NGOs; * early detection and diagnosis of cancers especially cancer cervix, breast and oropharyngeal cancers;* developing and strengthening of existing cancer treatment facilities;* increasing access to palliative care in the terminal stage of cancer.	1	0	1	0	0
cancer	PC11	3. The major research areas relating to non-communicable diseases include early detection of cervical cancer in women and oral cancer in both sexes, anti- tobacco education, lifestyle modification to reduce the rising morbidity due to hypertension and cardiovascular diseases, documenting the health problems associated with lifestyle changes and increased longevity.	0	0	1	0	0
cancer+sterilisation+blindness	PC11	ICMR research studies have also led to the development of appropriate guidelines for the implementation of major programmes such as tubal sterilisation, medical termination of pregnancy and assisted reproduction. Data from ICMR surveys on HIV infection, cancer, under- nutrition and blindness have provided the database for the formulation of national programmes on these diseases and for monitoring…	0	0	0	0	1
chemo	PC11	The National Tuberculosis Control Programme was initiated in 1962 as a centrally sponsored scheme. The programme was aimed at early case detection in symptomatic patients seeking health care, through sputum microscopy and X-ray and effective domiciliary treatment with chemotherapy. BCG vaccination at birth for protection against tuberculosis infection was incorporated into the immunisation progra…	0	0	0	0	0
oncology	PC11	NCCP provided funds for the purchase of equipment (cobalt unit, mammography unit) and for development of oncology wings in Government Medical Colleges/ voluntary organisations.	0	0	0	1	0
cataract+blindness	PC11	1. Surveys carried out by the ICMR in the 1970s indicated that the prevalence of blindness is about 1.4 per cent, with cataract accounting for over 80 per cent of the cases. Most of cataract blind individuals are in their 60s. They may not be able to afford surgery and have difficulty in accessing services, unless these are available close to their residence. The National Programme for Control of…	0	0	1	0	0
cataract+blindness	PC11	2. The need to restore vision by operating on one eye in economically blind people has not been given conscious priority over operating on the cataract in the second eye. A comparative assess-ment of extra capsular cataract extract vs. intra ocular lens insertion in terms of logistics of implementation, cost of care and complication rate, when surgery was done at tertiary hospital/ district hospi…	0	0	1	1	0
blindess+chemo	PC11	National Programmes formulated on the basis of ICMR’s R&D effort: Programme for prevention of blindness due to Vitamin A deficiency	0	0	1	0	0
blindness	PC11	1. Recognising that the health needs of the country are enormous and dynamic and acknowledging the human and financial resource constraints, the NHP 2002, attempts to make choices between various priorities and focuses on: programmes for the control of diseases like TB, malaria, blindness and HIV/AIDS.	0	0	0	0	0
blindness	PC11	2. The Ninth Plan had recommended that these will be documented and the information utilised for decentralized district -based planning. This has not yet been done and may have to be taken up on a priority basis during the Tenth Plan. During the Ninth Plan period, the Centre as well as the states initiated a wide variety of public- private collaborations. Some of the ongoing colla- borations incl…	0	0	0	0	0
blindness	PC11	3. During the Ninth Plan, ongoing progra- mmes for control of non-communicable diseases included two centrally-sponsored schemes (National Iodine Deficiency Disorders Control Programme, discussed in the Chapter on Nutrition, and the National Programme for the Control of Blindness discussed in this section) and one central sector scheme (the National Cancer Control Programme).	0	0	0	1	0
surg	PC12	The main objective of the Scheme of Assist- ance to persons with disabilities for Purchase/Fitting of Aids/Appliances (ADIP) is to provide grant-in- aid to the various implementing agencies (NGOs/ District Disability Rehabilitation Centres/ALIMCO/ State Handicapped Development Corporation/other local bodies) to assist the needy disabled persons inprocuring durable, sophisticated and scientificall…	1	0	0	0	0
transport	PC12	1. Adequate attention needs to be given towards providing adequate disable friendly space/ facilities in all modes of transport viz. rail, buses and airplanes and so on During Twelfth Plan, efforts will be made to provide barrier free environment in important Government buildings and to make gov- ernment websites accessible to persons with disabili- ties.	1	0	1	0	0
transport	PC12	2. List of Preventive and Public Health Interventions Funded and Provided by Government: Patient transport systems including emergency response ambulance services of the ‘dial 108’ model	1	0	1	0	0
transport	PC12	3. ‘Rashtriya Swasthya Bima Yojana’ (RSBY),provides for ‘cash-less’, smart card based health insurance cover of `30,000 per annum to each enrolled family, comprising up to five individu- als. The beneficiary family pays only `30 per annum as registration/renewal fee. The scheme covers hos- pitalisation expenses (Out-patient expenses are not covered), including maternity benefit, and pre- existing…	1	0	1	1	0
transport	PC12	4. The National Health Mission will incorpo- rate the following core principles: The NHM shall extend all over the country, both in urban and rural areas and promote univer- sal access to a continuum of cashless, health services from primary to tertiary care. Separate strategies shall be followed for the urban areas, using opportunities such as easier access to secondary and tertiary facilities, …	1	0	0	0	0
transport	PC12	5. The need for new facili- ties of each category would thus be assessed by the districts and States using a ‘time to care’ approach. This will be done based on a host of contributing factors, including geographic spread of population, nature of terrain, availability of health care facility in the vicinity and availability of transport network.	1	0	0	0	0
transport	PC12	7. States will be encouraged to set up efficiently functioning agencies/cells for procurement and logistics, recruitment and place- ment of human resource, human resource manage- ment, design, construction and upkeep of health care buildings, use of Information Technology, Finan- cial management, transport systems, standards set- ting and quality control, monitoring and evaluation of process and …	1	0	0	0	0
transport	PC12	8. Special thrust is needed for children at risk that include orphans, run-away platform chil- dren, Human Immunodeficiency Virus/Acquired Immunodeficiency Syndrome (HIV/AIDS) patients, children of sex workers, and so on. It also requires that transport/escorts be provided for children in areas of civil strife, for children with disabilities, and for children of the most marginalised ST and SC gr…	0	0	0	0	0
injur	PC12	1. In the years ahead, India will have to cope with health problems reflecting the dual burden of disease, that is, dealing with the rising cost of managing NCDs and injuries while still battling commu- nicable diseases that still remain a major public health challenge, both in terms of mortality and disability.	0	0	0	0	0
injur	PC12	2. In the Twelfth Plan efforts also need to be directed to provide needed support and assis- tance for (i) Rehabilitation Centres for treating mentally ill persons; (ii) Model multi-disability independent living centres; (iii) setting up of State Spinal Injury Centres; (iv) provisioning accessibil- ity in State Government institutions; (v) making State Governments’ websites accessible; (vi) prepa…	1	0	0	0	0
injur	PC12	3. Prevention and reduction of burden of Commu-nicable and Non-Communicable diseases (including mental illnesses) and injuries: State wise and national targets for each of these conditions will be set by the Ministry of Health and Family Welfare (MoHFW) as robust systems are put in place to measure their burden.	1	0	0	0	0
injur	PC12	4. Universal coverage: The NHM shall extend all over the country, both in urban and rural areas and promote univer- sal access to a continuum of cashless, health services from primary to tertiary care. Separate strategies shall be followed for the urban areas, using opportu- nities such as easier access to secondary and tertiary facilities, and better transport and telecommunica- tion services. T…	1	0	0	1	0
injur	PC12	5. Address national health priorities: The key outcome of the efforts of DHR would be to generate intellectual capital, which may have a public health impact. DHR would, therefore, prioritise its research to find cost-effective solutions for health priorities and health system issues facing the country, namely: Prevention, early detection, treatment, reha- bilitation to reduce burden of diseases—…	0	0	0	1	0
emergency+obstetric	PC12	1. Suboptimal performance in EAG states points to gaps in Ante-Natal Care, skilled birth attendance and Emergency Obstetrical care and to draw lessons from maternal death reviews.	0	0	0	0	0
emergency+obstetric	PC12	2. Though most CHCs and 34 per cent Primary Health Centres (PHCs) have been upgraded and operationalised as 24 × 7 facilities and First Referral Units (FRU) have doubled, yet the commitment of Eleventh Plan to make all public facilities meet IPHS norms, and to provide Emergency Obstetric Care at all CHCs have not been achieved.	1	0	0	0	0
emergency+obstetric	PC12	3. List of Preventive and Public Health Interventions Funded and Provided by Government: Skilled birth attendance with a facility for meeting need for emergency obstetric care	0	1	1	1	0
emergency+transport	PC12	States would be encouraged to put in place systems for Emergency Medical Referral to bridge the gaps in access to health facilities and need for transport in the event of an emergency. Standards for these services will specify the time taken to trans- port patients from the location to designated health facilities, and these standards shall be evaluated and followed.	1	0	0	0	0
emergency	PC12	Mobile Medical Units may also be dedicated to certain areas, which have moving popu- lations. For example, boat clinics of C-NES in Assam provide curative and emergency care for the population residing in islands and flood plains of the State.	1	0	1	0	0
obstetric	PC12	ASHAs positioned under NRHM have been successful in promoting awareness of obstetric and child care services in the community.	0	0	1	0	0
cesarean	PC12	PREVENTION OF PRE-TERM BIRTH: Provider education to promote appropriate induction and cesarean	0	0	1	0	0
MTP+laparo+abort	PC12	Availability of MTP by Manual Vacuum Aspiration (MVA) tech- nique and medical abortions will be ensured at fixed points where Mini-Laparotomy is planned to be provided.	0	0	1	0	0
abort	PC12	1. Sex Ratio: As per Census 2001, the sex ratio of 1,009 for Christians, 953 for Buddhists, 936 for Muslims and 992 for other religions is above the national aver- age of 933 for entire country. The figure however is alarmingly low for Sikhs at 893. The child sex ratio (age group 0–6) for the same period is 976 for other religions, 964 for Christians, 950 for Muslims, 942 for Buddhists, which are…	0	0	0	0	0
abort	PC12	2. List of Preventive and Public Health Interventions Funded and Provided by Government: Access to a basket of contraceptives, and safe abortion services	0	0	0	1	0
sterilisation	PC12	Post- partum contraception methods like insertion of IUD which are popular in countries like China, Mexico, and Egypt and male sterilisation would be promoted while ensuring adherence to internationally accepted safety standards.	0	0	1	0	0
operat+anaesth	PC12	In the context of hospitals, a sur- vey by FICCI in June 2011 has identified five skill-sets that need immediate attention, namely Dialysis Technician, Operation Theatre/Anaesthesia Technician, Paramedic, Lab Technician, Patient Care Coordinator cum Medical Transcriptionist.	0	1	0	0	0
cancer	PC12	1. Among the NCDs, Cardiovascular Diseases (CVD) account for 24 per cent of mortality fol- lowed by Respiratory Disease, and malignant cancers. During the Eleventh Five Year Plan National Programme for the Prevention and Control of Cancer, Diabetes, Cardiovascular Diseases and Stroke (NPCDCS) was initiated in 100 selected districts in 21 states.	0	0	1	0	0
cancer	PC12	2. List of Preventive and Public Health Interventions Funded and Provided by Government: Preventive and promotive health educational services, including information on hygiene, hand-washing, dental hygiene, use of potable drinking water, avoidance of tobacco, alcohol, high calorie diet and obesity, need for regular physical exercise, use of helmets on two-wheelers and seat belts; advice on initia…	0	0	0	1	0
cancer	PC12	3. The existing teaching institutions will be strengthened to provide leadership in research and practice on different medical conditions, and research themes. Priorities include Cancer, Arthritis and musculo-skeletal diseases, Child Health, Diabetes, Mental Health and Neuro Sciences, Geriatrics, Biomedical and Bioengineering, Hospital and Health Care Administration, Nursing Education and Researc…	1	0	0	0	0
cancer	PC12	4. For the escalating threat of NCDs like car- diovascular diseases, diabetes, cancers and chronic respiratory diseases which are emerging as major kill- ers, a package of policy interventions would be taken up. These include raising taxes on tobacco, enforcing bans on tobacco consumption in electronic media, counselling for quitting tobacco, early detection and effective control of high blood pr…	0	0	0	0	0
cancer	PC12	5. Interventions to Combat Non-Communicable Diseases (NCDs): Cancer: Screening for cervical, breast and oral cancer; Strengthening of cancer therapy in District Hospitals.	0	0	1	0	0
blindness	PC12	In an effort to ensure coordination and efficient implementation across a range of second- ary education programmes, RMSA will become the umbrella programme and four other schemes would be subsumed under it during the Twelfth Plan. These are: Inclusive Education for Disabled at Secondary Stage (IEDSS) scheme will be subsumed under RMSA and will cover children with blindness, low vision, leprosy c…	0	0	0	0	0
surg	IPHS(SC)	1. In Fluorosis affected (Endemic) Areas: Line listing of reconstructive surgery cases, rehabilitative intervention activities and referral services.	0	0	1	0	0
surg	IPHS(SC)	2. In Fluorosis affected districts: Line listing, source reduction activities,reconstructive surgery cases, rehabilitative intervention activities, focused local action and referral of what is not possible locally.	0	0	1	0	0
accident	IPHS(SC)	1. Treatment of minor ailments: Provide treatment for minor ailments, first-aid for accidents and emergencies and refer cases beyond her competence to the Primary Health Centre/Community Health Centre or nearest hospital.	0	1	1	0	0
accident	IPHS(SC)	2. Primary Medical Care: Provide treatment for minor ailments, first aid for accidents and emergencies and refer cases beyond his competence to the nearest hospital or PHC/CHC.	0	1	1	0	0
transport	IPHS(SC)	1. However there may still be demand for delivery services from the community in these areas e,g, Sub-centres located in remote, difficult, hilly, desert or tribal area. In such areas, the transport facility is likely to be poor and the population is still dependent on these Sub-centres for availing delivery facilities. In such situations, ANMs would be required to conduct deliveries at homes and…	1	0	1	0	0
transport	IPHS(SC)	2. Janani Suraksha Yojana (JSY): While the scheme would create demand for institutional delivery, it would be necessary to have adequate number of 24x7 delivery services centre, doctors, mid-wives, drugs etc. at appropriate places. Mainly, this will entail: ASHA takes adequate steps to organize transport for taking the women to the pre-determined health institution for delivery; ASHA package in t…	1	1	1	0	0
transport	IPHS(SC)	3. Janani Shishu Suraksha Karyakram (JSSK): this initiative supplements the cash assistance given to pregnant women under the JSY and is aimed at mitigating the burden of out of pocket expenditure incurred by pregnant women and sick newborns: Free transport from home to health institutions, between facilities in case of referrals and drop back from institutions to home.	0	0	1	1	0
transport	IPHS(SC)	4. Entitlements for Sick newborn till 30 days after Birth: Free transport from home to health institutions, between facilities in case of referrals and drop back from institutions to home.	1	0	0	1	0
transport	IPHS(SC)	5. Revised National Tuberculosis Control Programme (RNTCP): Desirable: Sputum collection centers established in Sub-centre for collection and transport of sputum samples in rural, tribal, hilly & difficult areas of the country where Designated Microscopy Centres are not available as per the RNtCP guidelines.	1	0	1	0	0
transport	IPHS(SC)	7. PRI should also be involved in the monitoring. the following may be monitored: Registration and referral procedures; promptness in attending to clients; transportation of emergency maternity cases etc.	1	0	0	0	0
transport	IPHS(SC)	8. Malaria: to advise seriously ill cases to visit PHC for immediate treatment. All the fever cases with altered sensorium must be referred to PHC/District Hospital. the cases will be referred after collection of blood smear and performing RDt. to arrange transportation for such patients from home to the PHC/District Hospital; to contact all ASHAs/FtDs of the area during visit to the village and …	1	0	1	0	0
transport	IPHS(SC)	9. Malaria: Early Diagnosis & Complete Treatment: to collect blood smears (thick and thin) or perform RDt from suspected malaria cases during domiciliary visits to households and keep the records in M-1, to transport slide collected along with M1 to Lab for examination. to provide treatment to positive cases as per the drug policy; to advise seriously ill cases to visit PHC for immediate treatmen…	0	0	1	0	0
emergency	IPHS(SC)	2. Family Planning and Contraception: Provision of contraceptives such as condoms, oral pills, emergency contraceptives, Intra uterine Contraceptive Devices (IuCD) insertions (wherever the ANM is trained in IuCD insertion).	0	0	1	0	0
emergency	IPHS(SC)	3. PRI should also be involved in the monitoring. the following may be monitored: Registration and referral procedures; promptness in attending to clients; transportation of emergency maternity cases etc.	1	0	0	0	0
emergency	IPHS(SC)	4. Contraceptive supplies required for Family Planning: Condoms (Nirodh), Oral pills, Copper – t (380-A), Emergency contraceptive pills.	1	0	0	0	0
emergency	IPHS(SC)	5. List of Drugs being provided in ASHA Drug Kit: Disposable Delivery kit for Clean deliveries at Home, tab. Iron, tab. Folic Acid, tab Punarvadu Mandur (ISM Preparation of Iron), Syrup Iron, ORS Packets, tab. Paracetamol, tab. Dicyclomine,	1	0	0	0	0
emergency+obstetric	IPHS(SC)	1. Requirements for a fully Equipped and Operational Labour Room: Emergency drug tray: this must have the following drugs for emergency obstetric management before referral: Inj. Oxytocin, Inj. Magnesium Sulphate, Inj. Methyl ergometrine maleate	1	0	0	0	0
emergency+obstetric	IPHS(SC)	2. Additional Drugs required for Emergency obstetric Situations to be provided by SbA trained ANMs: Inj. Gentammycin, Inj. Magnesium Sulphate, Inj. Oxytocin, Cap. Ampicillin, T. Metronidazole, T. Misoprostol	1	0	0	0	0
emergency+sterilisation+deliveries+blood+	IPHS(SC)	Equipment: the equipment provided to the Sub-centres should be adequate to provide all the assured services in the Sub- centres. this will include all the equipment necessary for conducting safe deliveries at Sub-centre (for type b Sub-centres), home deliveries (for both type A and type b), immunization, contraceptive services like IuD insertion, etc. In addition, equipment for first aid and emer…	1	0	0	0	0
surg	IPHS (SDH)	1. Service Mix of Procedures in Medical and Surgical Specialities: Following services mix of procedures in medical and surgical specialties would be available.	0	1	1	0	0
surg	IPHS (SDH)	2. Financial powers of Head of the Institution: Outsourcing of services like laundry, ambulance, dietary, housekeeping and sanitation, security, waste disposal etc. to be arranged by hospital itself during surgical procedures.	0	0	1	1	0
surg+obstetric+ophthal	IPHS (SDH)	1. The clinics should include general, medical, surgical, ophthalmic, ENT, dental, obsetetric and gynaecology, Post Partum Unit, paediatrics, dermatology and venereology (Desirable), psychiatry (Desirable), neonatology, orthopaedic and social service department.	1	0	1	0	0
surg+injuries	IPHS (SDH)	1. Intensive Care Unit and High Dependency Wards: In this unit, critically ill patients requiring highly skilled life saving medical aid and nursing care are concentrated. These should include major surgical and medical cases, head injuries, severe haemorrhage, acute coronary occlusion, kidney and respiratory catastrophe, poisoning etc. It should be the ultimate medicare the hospital can provide …	0	0	1	0	0
surg+operat+blood bank	IPHS (SDH)	1. Operation Theatre: Operation theatre usually has a team of surgeons’ anesthetists, nurses and sometime pathologist and radiologist operate upon or care for the patients. The location of Operation theatre should be in a quite environment, free from noise and other disturbances, free from contamination and possible cross infection, maximum protection from solar radiation and convenient relations…	1	0	0	0	0
surg+operat+accidents	IPHS (SDH)	1. Accidents and emergency services: These services are to be made available on 24x7 basis. Emergency should preferably have a distinct entry independent of OPD main entry so that a very minimum time is lost in giving immediate treatment to injured arriving in the hospital. There should be an easy ambulance approach with adequate space for service, if the theatres are located on upper floors. Zon…	1	0	1	0	0
accident+trauma+post partum+abortion	IPHS (SDH)	1. Service Delivery: Besides the basic speciality Services, due importance has been given to Newborn Care (Newborn Care Corner and Newborn Stabilization Unit), Family Planning, Psychiatric services, Physical Medicine and Rehabilitation services, Geriatric services, Accident and trauma services and Integrated Counseling and testing Centre. It is desirable that every Sub-district Hospital should ha…	0	0	1	0	0
surg+accident+injuries+ophthal+obstetric+trauma+tubectomy+anaesthesia+transfusion	IPHS (SDH)	1. Services include oPD, indoor and emergency services. Secondary level health care services, to be provided as given below. These can be grouped as Essential Services (Minimum Assured Services) and Desirable Services: General Surgery: Accidents and emergency services including poisoning and trauma Care General Orthopaedic, Obstetrics & Gynaecology, FP services like Counseling, Tubectomy (Both La…	0	0	1	0	0
emerg+accidents	IPHS (SDH)	1. Intermediate Care Area (Inpatient Nursing Units): This unit should be located close to operation theatre department and other essential departments, such as, X-ray and pathology so that the staff and ancillaries could be shared. Easy and convenient access from emergency and accident department is also essential. This unit will also need all the specialized services, such as, piped suction and …	1	0	1	0	0
accidents+emerg+injur	IPHS (SDH)	1. These services are to be made available on 24x7 basis. Emergency should preferably have a distinct entry independent of OPD main entry so that a very minimum time is lost in giving immediate treatment to injured arriving in the hospital.	0	0	1	0	0
accidents+injur	IPHS (SDH)	1. Any worker reporting with an accident/injury due to handling of biomedical waste should be given prompt first aid.	0	1	1	0	0
transport+blood+blood bank	IPHS (SDH)	1. During transportation, the blood should be properly packed into cold boxes surrounded by the ice packs. Ice, if used should be clean and should not come in direct contact with the blood bags. The blood should be kept in blood bank refrigerator at 4°-6°C ± 2°C. The temperature of the blood should be monitored continuously.	1	0	0	0	0
transport	IPHS (SDH)	1. Facilities for proper illumination and hand washing should be available. At least cold chamber for preservation of two dead bodies should be installed. It should be so located that the dead bodies can be transported unnoticed by the general public and patients.	1	0	0	0	0
transport+neonatal	IPHS (SDH)	1. Referral services: Each Unit accepting neonatal and sick child referrals should have, or have access to, an appropriately staffed and equipped transport service.	1	1	1	0	0
injur	IPHS (SDH)	1. In this unit, critically ill patients requiring highly skilled life saving medical aid and nursing care are concentrated. These should include major surgical and medical cases, head injuries, severe haemorrhage, acute coronary occlusion, kidney and respiratory catastrophe, poisoning etc. It should be the ultimate medicare the hospital can provide with highly specialized staff and equipment.	0	0	1	0	0
emergency+injur	IPHS (SDH)	1. Emergency should preferably have a distinct entry independent of OPD main entry so that a very minimum time is lost in giving immediate treatment to injured arriving in the hospital.	1	0	0	0	0
emergency+obstetrics	IPHS (SDH)	1. Sub-district (Sub-divisional) hospitals are below the district and above the block level (CHC) hospitals and act as First Referral Units for the Tehsil/Taluk/block population in which they are geographically located. They have an important role to play as First Referral Units in providing emergency obstetrics care and neonatal care and help in bringing down the Maternal Mortality and Infant Mo…	1	0	1	0	0
emergency+obstetrics	IPHS (SDH)	2. They have an important role to play as First Referral Units in providing emergency obstetrics care and neonatal care and help in bringing down the Maternal Mortality and Infant Mortality. They form an important link between sC, PHC and CHC on one end and District Hospitals on other end. It also saves the travel time for the cases needing emergency care and reduces the workload of the district …	1	0	1	0	0
operat	IPHS (SDH)	1. Delivery rooms in Operation Theatres (OT) and in Labour rooms are required to have separate resuscitation space and outlets for newborns	1	0	0	0	0
abort+sterilization+post partum	IPHS (SDH)	1. It is desirable that every Sub-district Hospital should have a Post Partum Unit with dedicated staff and infrastructure to provide Post natal services, all Family Planning Services, Safe Abortion services and immunization in an integrated manner. The focus will be to promote Post Partum Sterilization and will be provided if the case load of the deliveries is more than 75 per month.	1	1	1	0	0
surg+blindness	BLINDNESS	1. Emphasis on the comprehensive eye-care coverage by covering diseases other than cataract like diabetic retinopathy, glaucoma, corneal transplantation, vitreo-retinal surgery, treatment of childhood blindness including retinopathy of pre-maturity (ROP) etc.	0	0	1	0	0
blindness	BLINDNESS	1. Future plans: Emphasis on the comprehensive eye-care coverage by covering diseases other than cataract like diabetic retinopathy, glaucoma, corneal transplantation, vitreo-retinal surgery, treatment of childhood blindness including retinopathy of pre-maturity (ROP) etc.	0	0	1	0	0
surg+sterilization+operat	KARTAR SINGH	1. Each sterilisation unit has a staff consisting of Medical Officer and an operation theatre nurse and an attendant. Each IUD unit has for its staff, a lady Assistant Surgeon, an ANM and an attendant.	0	1	0	0	0
surg	KARTAR SINGH	1. At the district level, there is a Civil Surgeon who is usually in charge of the district hospital. In many district hospitals there are junior specialists in surgery, medicine and obst. and gynae.	0	1	0	0	0
surg+ophthal	KARTAR SINGH	1. The old departments of hygiene in medical colleges and their more recent prestigeous replacements (Departments of preventive and Social Medicine) have to be evaluated. Whereas some divisions in the field of medicine like general medicine surgery, obst. ophthalmology, etc. have to be there, it is questionable if divisions between preventive medicine, curative medicine and family planning need t…	0	0	0	0	1
surg+ophthal	KARTAR SINGH	2. Each district should have a 100 to 150 bedded hospital with specialist services in medicine, surgery, obst., opthalmology and well developed X-ray and laboratory services. Under the district hospital could be placed four or Five, 50 to 75 bedded taluq/tehsil hospitals with general medicine, general surgery and obstetrics' provisions and limited X-ray and laboratory facilities.	1	0	0	0	0
surg+IUD+sterilization	KARTAR SINGH	1. There are 399 mobile sterilisation units and 456 IUD unit in position in different States. The staff in position in these centres varies. The performance of these units has steadily declined over the last three years. At the same time the number of sterilisation beds has increased in both large and small hospitals The Committee considered the question of continuing the mobile units in view of …	1	1	1	0	0
transport	KARTAR SINGH	1. .In abnormal cases she(female head supervisor) will arrange for transport to take the expectant mothers to the PHC or the nearest hospital.	1	1	1	0	0
operat	KARTAR SINGH	1. The Committee recommends that the mobile service unit in each district may be manned by a lady doctor and used primarily as IUD unit. If the lady doctor in such a unit has adequate training and experience in performing tubectomies, her services could also be made available for assisting the PHCs having adequate facilities to undertake such operations. The continuance of these units, the Commit…	0	1	1	0	0
orth+ophthal	KARTAR SINGH	1. In addition to the involvement of Medical College Hospitals with rural health institutions specialising in certain fields like cardiology, neurology, orthopaedics, opthalmology, etc., will have to be created on zonal basis.	1	0	0	0	0
obstetric	KARTAR SINGH	1. Each district should have a 100 to 150 bedded hospital with specialist services in medicine, surgery, obst., opthalmology and well developed X-ray and laboratory services. Under the district hospital could be placed four or Five, 50 to 75 bedded taluq/tehsil hospitals with general medicine, general surgery and obstetrics' provisions and limited X-ray and laboratory facilities. The last link in…	1	0	0	0	0
sterilisation+operat	KARTAR SINGH	1. According to the information available, there were 399 sterilisation units and 456 IUCD units in March 1973 throughout the country. The State-wise distribution of these units is given in Annexure VII. Each sterilisation unit has a staff consisting of Medical Officer and an operation theatre nurse and an attendant. Each IUD unit has for its staff, a lady Assistant Surgeon, an ANM and an attenda…	1	1	0	0	0
surg	SRIVASTAVA	1. The position of interns in the teaching hospitals which abound in house-surgeons and postgraduate students is also very tenuous. The interns themselves feel that the period of internship has somehow to be got over before they either go to practice or join the teaching hospital as a house-surgeon for further specialization. The situation is untenable and needs early remedial action.	0	1	0	0	0
surg	SRIVASTAVA	2. Curriculum for Health Assistants as well as curricula for existing health supervisors to qualify for Health Assistant after an orientation course as well as for regular training of new entrants have been framed after a detailed study of the course contents of training for the current categories of health workers and also proposed course contents for basic health workers, Health Assistant and o…	0	1	0	0	0
surg+obstetric	MUDALIAR	1. The Taluq hospitals will also have to be developed in a way as to take care of the routine medical,' surgical and obstetrical and gynecological needs of the area of the taluq, but the emphasis will have to be, in the first instance, on the district hospital.	1	0	1	0	0
surg+obstetric	MUDALIAR	2. Generally speaking, however, taluq hospitals should have minimum bed strength of about 50 and should have on their staff at least three medical officers dealing with medicine, surgery and obstetrics and gynecology.	1	1	0	0	0
surg+obstetric	MUDALIAR	3. It is suggested that the three main specialists in medicine, surgery and obstetrics and gynecology should have a status not lower than that of a Civil Surgeon, one of them acting as the Medical Superintendent of the Hospital.	0	1	0	0	0
surg+obstetric	MUDALIAR	4. The internship programme recommended by the Bhore Committee is being followed in many medical colleges. Certain new colleges have not introduced internship yet. The internship programme is ordinarily for one year — in some colleges, for instance in West Bengal and Rajasthan, the internship is only for six months. The internship period is divided between the Departments of Medicine, Surgery, Ob…	0	1	0	0	0
surg+obstetric	MUDALIAR	5. So far as teaching of surgery is concerned, we are of opinion that too much time should not be spent by students in witnessing rather complicated operations in the theatres. Such time should be more use- fully spent on the study of surgical cases in the wards and on methods of diagnosis including microscopic examinations, pathological specimens,, bacteriological and biochemical studies and rad…	0	1	0	0	0
surg+obstetric	MUDALIAR	6. The final examination will be in Medicine, Surgery and Obstetrics and Gynaecology, with the applied aspects of both Preventive Medicine and Pathology. There should be a separate paper on Preventive and Social Medicine, preferably in the final year. Examinations in all other subjects should be completed by the end of the 4th year of study, i.e., one year before the final examination. The subjec…	0	1	0	0	0
surg+obstetric	MUDALIAR	7. In the clinical subjects, we feel that full-time units ought to be available in Medicine, Surgery, Obstetrics and Gynecology. There has been a rapid development of gynecological surgery, and taking note of the need of postgraduate training in the subject, we feel that a fulltime unit in gynecology will also be necessary. These full-time units must devote all their time and should not engage ei…	0	1	0	0	0
surg+obstetric	MUDALIAR	8. Qualifications for teaching staff of Medical Colleges: Teachers in all subjects should be medical graduates. This condition might be relaxed in exceptional cases for Physiology, Anatomy and Biochemistry. The Professors, Additional Professors and Clinical Lecturers should have had teaching experience of not less than four years in their particular subjects, viz., Medicine, Surgery, Obstetrics, …	0	1	0	0	0
surg+obstetric	MUDALIAR	9. Recognition of existing Institutions as Post-graduate Training Centers: While we concede that some of the existing medical colleges in a State which afford the facilities may be recognized for post-graduate training for the M.D. or M.S. in Medicine, Surgery or Obstetrics,, we are of opinion that besides these institutions there should be a separate institution for the development of postgradua…	0	1	0	0	0
surg+obstetric	MUDALIAR	10. The district hospital should, occupy the key position in regard' to medical care and should be expanded and strengthened with specialist facilities. Besides, there should be mobile teams of specialists to cover all areas of the district and to provide necessary supervisory and consultant facilities at the periphery. On the other hand, the taluk hospitals; should be developed to take over the …	1	1	0	0	0
surg+obstetric	MUDALIAR	11. Taluk hospitals should have minimum bed strength of 50 and should have three Medical Officers dealing with medicine, surgery, obstetrics and gynecology. Such a hospital should serve as a referral centre for routine type of cases from two or three Primary Health Centers in that area. Each District Headquarters Hospital should be expanded to 300 •to 500 beds, of which 75 may be set apart for ma…	1	1	0	0	0
surg+obstetric	MUDALIAR	12. Post-graduate Education: i) Candidates for post-graduate training should have as a basic qualification either a Master of Surgery or a Doctor of Medicine or some basic post-graduate qualification before specializing in any subject. In selecting candidates for postgraduate studies, preference should be given to those who have obtained prizes and medals in university examinations, those who hav…	0	1	0	0	0
surg	MUDALIAR	1. There were few opportunities for the manufacture of surgical instruments. The surgical instrument industry mainly depended upon imported raw materials.	1	0	0	0	0
surg	MUDALIAR	2. Provision should be made in medical and dental colleges for training dental surgeons, dental hygienists and dental mechanics.	0	1	0	0	0
surg	MUDALIAR	3. Facilities for post-graduate studies and dental surgery have also been made available. The All India Institute of Medical Sciences has begun functioning since 1956.	1	0	0	0	0
surg	MUDALIAR	4. Russian Aid: It will also be relevant to mention in this connection that in recent .years "USSR has made valuable contributions to India in the field of Pediatrics and Physiotherapy. We have also noted the projects to start in India a large-scale manufacture of drugs, antibiotics and medical and surgical equipment in collaboration with USSR.	0	0	0	1	0
surg	MUDALIAR	5. The medical audit can be conducted by a specialist in medical audit or by a committee, representing the major clinical services. The members of the Committee should look at the medical record room, evaluate the results and should be well informed on the work going on in the hospital. The following items may also be looked into by the medical audit. i) Complications occurring in clean surgical …	1	0	0	0	0
surg	MUDALIAR	6. When it is further realized that surgical and medical cases requiring specialist treatment are all crowded in this one centre which is not sufficient to hold even 250 to 300 outpatients’ on a morning, the condition can be better imagined than described.	1	0	0	0	0
surg	MUDALIAR	7. There is one aspect of the question to which we wish to refer. At present, the diagnostic facilities available in the General Hospital are not adequate. They are time-consuming, because the patients many days of inpatient rest and, from the point of view of the Government waste of public money. In some cases, it is even more unfortunate that in serious cases, it may not be possible to arrive a…	1	0	0	0	0
surg	MUDALIAR	8. Special Hospitals: Cancer: Although treatment of cancer is provided at most of the larger hospitals in the country, the number of hospitals devoted exclusively to the treatment of cancer can be counted on the finger tips. Even many of the teaching institutions do not have separate cancer hospitals or cancer wings. It is suggested that each teaching hospital should have its own separate cancer …	1	0	0	0	0
surg	MUDALIAR	9. Special Hospitals: Leprosy: The control of leprosy requires methods of mass .survey and treatment through field teams. It is all the same necessary for leprosy hospitals to be available for the treatment of cases requiring isolation, surgery and rehabilitation. Such hospitals are required in the endemic areas and should be associated with rehabilitation centers.	1	0	0	0	0
surg	MUDALIAR	10. Training of Medical Personnel in the field of Ear diseases; Training of young ear surgeons in the latest types of surgical aid in improvement of hearing is necessary and the setting up of 3 or 4 centers for such training on a national level is suggested. Mechanical aids for those hard of hearing should be manufactured in India.	1	1	0	0	0
surg	MUDALIAR	11. The Principals of the Dental Colleges in the States where such colleges exist and the senior- most Dental Surgeons in other States, should be asked to work as consultants or Advisers to the Health Directorates on a part-time basis, to draw up the necessary programmes and to see that these are carried out. At the District level, the Committee considers that there should be a fully equipped and…	1	1	0	0	0
surg	MUDALIAR	12. In regard to doctors, there are difficulties in manning the posts inspite of the liberal allowances offered. In the NEFA area out of about 100 posts of Assistant Surgeons Grade I and II, we found over 25 lying vacant.	0	1	0	0	0
surg	MUDALIAR	13. The urgency for hospital construction is even greater when it is realized that there is a great deal of pressure to include families in the scheme of medical benefit. The hospitals therefore should have, facilities for treat merit of medical, surgical, obstetric and gynecological cases together with all the diagnostic facilities necessary and provision for certain specialties to be treated, i…	1	0	1	0	0
surg	MUDALIAR	14. For cases requiring more detailed investigation or surgery the district hospital will have to be made use of. The mobile specialist and ambulance service which we have referred to in the section on medical care will have to be utilized for this purpose.	0	0	1	0	0
surg	MUDALIAR	15. The hospitals should have an open area of at least 2 acres and should provide all facilities for treatment including surgical procedures.	1	0	0	0	0
surg	MUDALIAR	16. Every infectious "diseases hospital should also have on call a surgeon whose services may be requisitioned when required.	0	1	0	0	0
surg	MUDALIAR	17. Mission to Lepers: This oldest agency, whose early work was fully reviewed by the Bhore Committee, has engaged itself recently in diverse activities. These cover inter alia institutional accommodation, surgical aid, and rehabilitation. In 1937, the 32 institutions run or aided by the Mission had 8,000. In-patients By the end of 1959, as the number of institutions increased to 38, over 10,000 …	1	0	1	0	0
surg	MUDALIAR	18. The Bhore Committee also referred to the urgent necessity for promoting other types of professional education. Thus, so far as dental education was concerned, it was suggested that three types of dental personnel should be trained, viz., the dental surgeon, the dental hygienist and the dental mechanic, the responsibility for the training of the dental surgeon being shared between the medical …	0	1	0	0	0
surg	MUDALIAR	19. Some Dental Colleges are conducting postgraduate courses in orthodontia, prosthetic dentistry, periodontal, oral surgery, operative surgery, dental radiology, etc.	0	1	0	0	0
surg	MUDALIAR	20. Post-graduate medical education can be said to cover the following purposes: To enable the graduate — (a) to obtain proficiency by practice and study in the larger fields of surgery, medicine, obstetrics and gynecology and social medicine ; (b) to specialize in any of the fundamental specialities in medical, or surgical fields ; and (c) to equip oneself by specialised training and study with …	0	1	0	0	0
surg	MUDALIAR	21. Today, the urge for post-graduate training is great with many practitioners and the multiplicity of qualifications awarded on. Certain tests either by the Universities or by well-recognized and authorized Associations has naturally led to a large number of candidates trying to acquire these qualifications, which not all of them would be the most suit- able persons to benefit by such training.…	0	1	0	0	0
surg	MUDALIAR	22. A point of considerable importance, which has arisen in recent years, is : should post-graduate instruction be developed in undergraduate educational centers or should it be given in separate post-graduate hospitals ? This is a problem of considerable significance.The question therefore, has to be decided whether in such undergraduate education centers, a limited opportunity for a few of the …	0	0	0	0	0
surg	MUDALIAR	23. Integrated Teaching: We believe that a proper method of instruction will be by limiting it to small groups, no group exceeding 30 students. Besides these, clinic pathological conferences ought to be held regularly every week both on medicine and surgery and these conferences should be attended by the senior students, i.e., those in the 4th and 5th year classes. We are also of the opinion that…	0	0	0	0	0
surg	MUDALIAR	24. Only a handful of people qualify for the M.D. or M.S. in General Medicine or Surgery in India, but the bulk of those who wished to qualify in various specialties had to go to other countries and get training.	0	1	0	0	0
surg	MUDALIAR	25. In the case of the surgical specialties, emphasis should be on the study of Anatomy besides Physiology, Biology and Pathology.	0	1	0	0	0
surg	MUDALIAR	26. Nursing Schools: All district headquarters hospitals and all hospitals with a bed strength of 75 to 100 should be utilized for nurses training, provided facilities are available there for both surgical and medical nursing and pediatric nursing. As other specialties develop, it may be necessary for the basic nurse to be trained for neurosurgical nursing, thoracic nursing, plastic surgery nursi…	0	1	0	0	0
surg	MUDALIAR	27. It is essential that the country should become self-sufficient as early as possible in the manufacture of a large variety of surgical instruments, especially electronic and optical instruments and appliances.	1	0	0	0	0
surg	MUDALIAR	28. In Mysore a committee recommended in 1908 that education in Ayurveda should be fortified by the inclusion of Anatomy, Physiology and Surgery in the curriculum.	0	1	0	0	0
surg	MUDALIAR	29. Each teaching hospital should have a separate cancer clinic and each State should have a full-fledged hospital equipped with modern facilities for the surgery and radio-therapy of cancer. It is also necessary to have leprosy hospitals for treatment of cases requiring isolation, surgery and rehabilitation.	1	0	0	0	0
surg+operat+casualty+accident+emerg+blood+road	MUDALIAR	1. Casualty cases are increasing day by day owing to the number of road accidents of a serious nature. The admission of a large number of casualty cases including emergencies of medical and surgical practice involves the use of the same operation theatres, the use of the same post-operative wards, whether by night or by day, and the phenomenal disturbance to the seriously operated cases right in …	1	0	0	0	0
surg+operat	MUDALIAR	1. We have already referred to the problem of rehabilitation of leprosy patients. As the national programme for the control of leprosy develops, the number of patients needing rehabilitation will diminish though slowly. For some time to come, some steps will have to be taken to provide facilities in respect of rehabilitation. We recommend that wherever possible simple physiotherapeutic measures s…	1	0	1	0	0
surg+operat	MUDALIAR	2. It has already been mentioned that although the number of dental colleges has increased from four to ten since the Bhore Committee Report was published, the increase in the number of dentists bears no relation to the needs of the country. Some Dental Colleges are conducting postgraduate courses in orthodontia, prosthetic dentistry, periodontal, oral surgery, operative surgery, dental radiology…	1	1	0	0	0
surg+operat	MUDALIAR	3. This is inevitable as in the field of post-graduate study, the numbers to be trained in any particular Unit for any specialty must be strictly limited if proper training is to be given to them and proper opportunities afforded to study the cases or to help in surgical operations and to familiarize themselves thoroughly with the routine needed for effective post-graduate training.	0	1	0	0	0
surg+opthal	MUDALIAR	1. Ophthalmology and should be assessed separately with regard to his fitness in this to subject. The combination of this subject with surgery for assessment must be deprecated. It is felt that the student should be given at least 50 lecture-demonstrations and should be posted to the wards and Out-patient Department for a period of not less than 13 weeks.	0	0	1	0	0
surg+emergency	MUDALIAR	1. Preventive and curative measures are extended from these peripheral units in a synchronized and coordinated manner. These health units are in charge of one or more assistant surgeons depending upon the importance of the place and area of jurisdiction. Where there are more than one Assistant Surgeon, the senior Assistant Surgeon is responsible for coordination and supervision of curative and pr…	1	1	0	0	0
surg+ortho	MUDALIAR	1. Health Services for Defense Services and co-operation between the Armed Forces and Civil Medical Services: Surgical Centers: The war wounds brought out certain special requirements in Orthopedics, maxilla-facial and traumatic surgery, rehabilitation, physiotherapy, resuscitation and blood transfusion. Officers had to be systematically selected and trained to supplement the small number of spec…	0	1	1	0	0
surg+ortho	MUDALIAR	2. Separate orthopedic centers had to be established during the war to cope with an ever increasing rate of bone and joint injuries. Since partition, such a centre has been functioning in Poona/Kirkee under well-qualified specialists. The centre is designed to tackl0 practically every orthopedic condition and has done very useful work. Great emphasis is also laid on traumatic surgery. A Maxillo-f…	1	0	0	0	0
surg+sterilisation	MUDALIAR	1. Family Planning Schemes in the I and II Five Year Plans: Of late facilities for sterilization have been set up in some hospitals and mobile sterilization teams have been established at some other places. For this purpose, separate units have been set up in some hospitals for attending to cases of sterilization, subsidies on a per capita basis are being given at other places for sterilization o…	1	0	0	1	0
surg+transfusion+blood+deliveries	MUDALIAR	1. Health centers and referral and district hospitals should form part of an integrated whole with telephone connections and ambulance services in order to* attend to abnormal deliveries, surgical cases and blood transfusions.	1	0	0	0	0
surg+obstetric+ophtal	MUDALIAR	1. PROFESSIONAL EDUCATION: i) A proper method of instruction will be to limit it to small groups- not exceeding 30 students. Besides clinico-pathological conferences should be held regularly every week both on medicine and surgery. and such conferences should be attended by senior students of the 4 th .and 5th year classes. ii)Students should not spend too much time in witnessing complicated oper…	0	1	1	1	0
accident+trauma+fracture+ortho	MUDALIAR	1. Mobile Units: In each big city, owing to a number of accident cases, a separate orthopedic unit particularly for fractures and other injuries should be established. We are referring to this in the section on Out-patient Departments in big hospitals.	1	0	0	0	0
accident+trauma+fracture+ortho	MUDALIAR	2. In each big city, owing to a number of accident cases, a separate orthopedic unit particularly for fractures and other injuries should be established.	1	0	0	0	0
accident+trauma+ortho	MUDALIAR	1. An Orthopedic Department with about 100 to 120 beds where most of the accident cases involving fractures and other such injuries can be transferred after 24 hours treatment at the out-patient.	1	0	0	0	0
accident+ortho+casualty+emerg	MUDALIAR	1. Every State should have an orthopedic hospital with wings for accident service. Casualty departments or casualty hospitals should also "be encouraged wherever possible in view of the steep increase of all forms of accidents. In order to provide immediate medical aid to the travelling public, Railways have provided accident relief medical equipment in Medical Bogie Vans which are located at con…	1	0	0	0	0
accident+emerg+ortho	MUDALIAR	1. In the Chapter on ' Medical Care we have dealt in greater detail with the facilities necessary for emergency cases, accident cases, orthopedic cases and the manner in which they may 'be treated. During the period of training every student should have at least one month's residency training in the outpatient department. So far as larger, especially teaching, hospitals are concerned, it will be …	0	1	0	0	0
casualty+emerg+ortho+accident	MUDALIAR	1. The Casualty Department for emergency cases, and the Orthopedic Department for accident cases: should be attached to the Out-patient Department. Certain other departments, such as Eye and E.N.T. could also safely be situated in the out-patient department building. There should be full facilities in the but-patient department for X-Ray and laboratory services, immunization and anti-rabic treatm…	1	0	1	0	0
accident+ortho	MUDALIAR	1. Every State should have an orthopedic hospital with wings for accident cases. Hospitals for handicapped children with physiotherapy, occupational therapy and other facilities should be organized in each State.	1	0	0	0	0
transport+emergency+antenatal	MUDALIAR	1. We recommend a planned method of development of maternity homes and maternity hospitals with attached antenatal clinics and facilities for the system of promoting booked cases for admission to such hospitals. Besides these hospitals, there should be an ambulance service to attend to emergency cases at the homes or to transport such cases to the hospitals.	1	0	0	0	0
blood+transfusion+transport	MUDALIAR	1. The provision of a blood transfusion service has a great impact on saving life and for the treatment of many diseases. In every district headquarters hospital and in all teaching institutions a blood transfusion officer should be available both for carrying on blood transfusion work and for doing any research under the blood transfusion scheme. Arrangements for the transport of blood to other …	1	1	1	0	0
blood+transfusion+transport	MUDALIAR	2. At each of the big cities there should be a big Blood Transfusion Centre with facilities for research and transport of blood to other places wherever required.	1	0	0	0	0
emergency	MUDALIAR	1. In general the trends of work in WHO may be described as follows. “Action to meet emergencies is giving place to programmes planned in advance for a period of years ; projects to bring about a particular advance are giving place to education work from which general advance may come ; and emergency action to control communicable diseases is giving place to investigation of their fundamental cau…	0	0	0	0	0
emergency	MUDALIAR	2. The Primary Health Centre should have a building which can accommodate the entire personnel working at the centre and with a bed strength of 10 which would include two beds for emergency cases.	1	0	0	0	0
emergency	MUDALIAR	3. The special clinics which are run in the Out-patient Department will obviously be located here, such as the diabetic clinic, the borderline mental clinic, the allergy clinic, the chest clinic. It can also be used, if properly planned, for the treatment of leprosy cases and for the diagnosis of early or incipient cases of leprosy. In fact, we consider that this large campus can be suitably desi…	1	0	0	0	0
emergency	MUDALIAR	4. Skeleton facilities for institutional midwifery are also provided in the Health Units at stations where the strength of staff justifies such provision and at isolated and remotely situated stations where such facilities are not available close by. Emergency beds and maternity beds are provided at some of the important Health Units. There are at present 468 Health Units, and 651 such beds.	1	0	0	0	0
emergency	MUDALIAR	5. The paucity of doctors, nurses and auxiliary personnel, the admission of cases requiring simple remedies as well as those requiring more elaborate and specialized treatment and the utilization of the hospital for all emergencies have made the position very difficult both for- the staff and for the proper instruction of students. A reference will be made to this aspect elsewhere.	0	1	0	0	0
emergency	MUDALIAR	6. The Primary Health Centre should provide residential accommodation to all the personnel of the Centre and should have a bed strength of 10 including two beds for emergency cases.	1	0	0	0	0
emergency+antenatal	MUDALIAR	1. We recommend a planned method of development of maternity homes and maternity hospitals with attached antenatal clinics and facilities for the system of promoting booked cases for admission to such hospitals. Besides these hospitals, there should be an ambulance service to attend to emergency cases at the homes or to transport such cases to the hospitals.	1	0	0	0	0
blood+blood transfusion	MUDALIAR	1. The provision of a blood transfusion service has a great impact on saving life and for the treatment of many diseases. In every district headquarters hospital and in all teaching institutions a blood transfusion officer should be available both for carrying on blood transfusion work and for doing any research under the blood transfusion scheme. Arrangements for the transport of blood to other …	1	1	1	0	0
blood+blood transfusion	MUDALIAR	2. The Blood Transfusion Department of the Armed Forces Medical College manufactures and supplies all resuscitation fluids for the Services. It also runs a blood bank for Service hospitals in Poona and manufactures dry plasma and blood grouping sera for the Services. It is responsible for the preparation and assembly of all transfusion sets for supply to medical units of the Services. Research in…	1	1	0	0	0
blood+blood transfusion	MUDALIAR	3. Every district and teaching institution should have a blood bank service. The headquarters of each State should develop a special department for blood transfusion service.	1	0	1	0	0
operat+blindness+cataract	MUDALIAR	1. This high incidence of eye diseases has resulted in an appalling rate of blindness. On a rough -estimate the figures of blindness in India are 1.5 persons per thousand of population. This figure does not include the partially blind population. Thus about one million people are totally blind and at least double the number partially blind, and showing ocular morbidity. These figures exclude case…	0	0	0	0	0
operat+otomy	MUDALIAR	1. Prevention of deafness: Among the All India Institute of Medical Sciences cases referred to above, deafness in over 80-90 per cent was preventable, the largest incidence being of upper respiratory tract infection. The nonpreventable cases were due to various causes. Physical handicaps in hearing can be prevented if infection of upper respiratory tract is not neglected, diving and swimming are …	0	0	1	0	0
operat	MUDALIAR	1. The Headquarters and the Divisional/District hospitals are in charge of well qualified and experienced Divisional/District Medical Officers, are equipped with modern diagnostic and therapeutic facilities like well equipped operation theatre, X-ray unit, physio and electro therapeutic facilities pathological and bacteriological laboratory, nursing and diet facilities and other ancillary facilit…	1	1	0	0	0
operat	MUDALIAR	2. The treatment usually was regulated life under open-air conditions and in later years supplemented by artificial pneumothorax and thoracoplasty operations.	0	0	1	0	0
operat+sterilisation	MUDALIAR	1. Sterilization: The steady rise in the rate of population growth during the past few decades and more particularly during the decennium, 1951-61, has brought to the forefront the importance of a many-sided attack on the problem. One of the methods of attack is a steady expansion of sterilization facilities subject to certain safeguards. These safeguards should provide (a) that the operation is …	0	1	1	1	0
operat+sterilisation	MUDALIAR	2. We note that the demand for sterilization operations is gaining momentum and that some States have undertaken large scale sterilization campaign according to certain established procedures. At the same time a careful study of the long term effects of sterilization should be undertaken. We have already referred to the necessity of a study on the after effects of sterilization.	0	0	0	0	0
operat+sterilisation	MUDALIAR	3. A mother with two healthy children may be fore-warned that she would be offered sterilization on the termination of her third child- birth and that, apart from the operation being offered to her free" of charge, she would be given a prescribed amount as honorarium for the performance of what is deemed to be a national service.	0	0	1	1	0
operat+abortion	MUDALIAR	1. The offer of public medical facilities for abortion has been shown io be an effective method for bringing down the birth rate significantly within a short time. Japan used this method successfully to cut down its birth rate by one-half (from about 34 per 1,000 population to 17 in the course of a few years. Yet it is significant to note that the health hazards faced by women, particularly young…	0	0	0	0	0
operat+abortion	MUDALIAR	2. Even with a wide expansion of health services in the country, if legal status is conferred on abortion only in- respect of the operation performed for reasons of health, the problem of ensuring that the vast majority of cases of abortion taking place in the country would be performed under conditions of proper medical, care would remain largely unsolved. Can abortion be legalized in India for …	0	0	0	0	0
orth+opthal	MUDALIAR	1. In order to encourage the students to take up ophthalmology as a career, a careful watch should be kept on the methods of teaching and the degrees and diplomas to be awarded. Ophthalmic training suffers- further from lack of facilities for the treatment of squint. The facilities for ophthalmic research are also limited and specialized sections like ocular pathology are wanting in most of the t…	1	1	0	0	0
orth+blindness	MUDALIAR	1.Rehabilitation of the Blind: A random sample survey carried out in Delhi indicates that nearly 4% of the families residing in Delhi had a handicapped member, blindness being the most common cause followed by orthopedic handicaps. The Government of India run a National Centre for the blind children. A similar centre for the adult blind is also being run where workshop facilities are also availab…	0	0	0	0	0
ophthal	MUDALIAR	1. Ophthalmic Hospitals: There should be one Ophthalmic Hospital for each State with 300 to 500 beds. Each district hospital should have 10-15 ophthalmic beds with a specialist, depending on the population. It should be possible for the specialists to visit the hospitals in the district and organize eye camps. Every regional hospital i.e. medical college centre should have 50 to 100 ophthalmic be…	1	1	0	0	0
orth	MUDALIAR	1. Orthopedically Handicapped: In the absence of any surveys, it is not possible to say with any certainty the number of orthopedically handicapped children and adults in the country. From what one sees in the hospitals and the public places, it is obvious, however that the number of such persons is very large. They naturally constitute a major portion of beggars, vagrants and unemployed. This is…	1	1	0	0	0
orth+accident	MUDALIAR	1. Every State should have an orthopedic hospital with wings for accident service. Casualty departments or casualty hospitals should also "be encouraged wherever possible in view of the steep increase of all forms of accidents.	1	0	0	0	0
burn	MUDALIAR	1. It will also be necessary to have a Centre for the treatment of burns cases, immediate and latent, so that both questions of rehabilitation as well as urgent treatment may be attended to and research carried out.	1	0	0	0	0
cancer+surg	MUDALIAR	1. Cancer: Although treatment of cancer is provided at most of the larger hospitals in the country, the number of hospitals devoted exclusively to the treatment of cancer can be counted on the finger tips. Even many of the teaching institutions do not have separate cancer hospitals or cancer wings. It is suggested that each teaching hospital should have its own separate cancer clinic with an inde…	1	0	0	0	0
cancer+surg	MUDALIAR	2. Each teaching hospital should have a separate cancer clinic and each State should have a full-fledged hospital equipped with modern facilities for the surgery and radio-therapy of cancer.	1	0	0	0	0
surg	IPHS DH	The Government of India is strongly committed to strengthen the health sector for improving the health status of the population. A number of steps have been taken to that effect in the post independence era. One such step is strengthening of referral services and provision of speciality services at district and sub-district hospitals. Various specialists like surgeon, physician, obstetrician and …	0	4	1	0	0
surg	IPHS DH	General Specialties General Medicine General Surgery Obstetric & Gynaecology Services Family Planing services like Counseling, Tubectomy (Both Laparoscopic and Minilap), NSV, IUCD, OCPs, Condoms, ECPs, Follow up services Paediatrics including Neonatology and Immunization Emergency (Accident & other emergency) Critical care/Intensive Care (ICU) Anaesthesia Ophthalmology	0	0	8	0	0
surg	IPHS DH	Super Specialties (May be provided depending upon the availability of manpower in State/UT) Cardiology Cardio-thoracic and Vascular Surgery Gastro-enterology Surgical Gastro-enterology Plastic Surgery Electrophysiology Nephrology Urology Neurology Neurosurgery Oncology Endocrinology/Metabolism Medical oncology Surgical oncology Radiation oncology Nuclear medicine Specialist	0	5	0	0	0
surg	IPHS DH	Desirable- Use of safe Surgery check lists in the ward and operation Theatre to minimize the errors during surgical procedures. (for the detailed checklist refer to Annexure IV).	0	0	1	0	0
surg	IPHS DH	Service Mix of Procedures in Medical and Surgical Secialities Following services mix of procedures in medical and surgical specialties would be available. The list is only indicative and not exhaustive. The diseases prevalent in the district should be treated. 1. 2. Sl. No. Name of the Procedure Medical 1 Pleural Aspiration 2 Pleural Biopsy 3 Bronchoscopy 4 Lumbar Puncture 5 Pericardial tapping 6…	0	0	1	0	0
surg	IPHS DH	Nose Surgery 3.1 - Nasal Endoscopy & Endoscopic Sinus Surgery 3.2 - Packing (Anterior & Posterior Nasal) 3.3 - Antral Punchure (Unilateral & Bilateral) 3.4 - Inter Nasal Antrostomy (Unilateral & Bilateral) 3.5 - I & D Septal Abscess (Unilateral & Bilateral) 3.6 - SMR 3.7 - Septoplasty 3.8 - Fracture Reduction Nose 3.9 - Fracture Reduction Nose with Septal Correction 3.10 - Transantral Procedures …	0	0	2	0	0
surg	IPHS DH	Ear Surgery 4.1 - Mastoid Abscess I & D 4.2 - Mastoidectomy 4.3 - Stapedotomy 4.4 - Examination under Microscope 4.5 - Myringoplasty 4.6 - Tympanoplasty 4.7 - Myringotomy 4.8 - Ear Piercing 4.9 - Hearing Aid Analysis and Selection	0	0	3	0	0
surg	IPHS DH	Throat Surgery 5.1 - Adenoidectomy 5.2 - Tonsillectomy 5.3 - Adenoidectomy + Tonsillectomy 5.4 - Tongue Tie excision	0	0	3	0	0
surg	IPHS DH	General ENT Surgery 7.1 - Stiching of LCW (Nose & Ear) 7.2 - Preauricular Sinus Excision 7.3 - Tracheostomy	0	0	2	0	0
surg	IPHS DH	Obstetric & Gynecology Specialist Services 1 Forceps delivery 2 Craniotomy-Dead Fetus/Hydrocephalus 3 Caesarean section 4 Female Sterilization (Mini Laparotomy & Laparoscopic) 5 D&C 6 MTP (Medical Method & Surgical Methods) 7 IUCD services (Insertion & Removal) Contraceptives including emergency contraceptives 8 Bartholin Cyst Excision 9 Suturing Perineal Tears 10 Ovarian Cystectomy/Oophrectomy 1…	0	0	13	0	0
surg	IPHS DH	Dental Services 1 Dental Caries/Dental Abscess/Gingivitis 2 Periodontitis Cleaning Surgery 3 Minor Surgeries, Impaction, Flap 4 Malocclusion 5 Prosthodontia (Prosthetic Treatment) 6 Trauma including Vehicular Accidents 7 Maxillo Facial Surgeries 8 Neoplasms 9 Sub Mucus Fibrosis (SMF) 10 Scaling and Polishing 11 Root Canal Treatment	0	0	1	0	0
surg	IPHS DH	Surgical 1 Abscess drainage including breast & perianal 2 Wound Debridement 3 Appendicectomy 4 Fissurotomy or fistulectomy 5 Hemorrohoidectomy 6 Circumcision 7 Hydrocele surgery 8 Herniorraphy 9 Suprapubic Cystostomy 10 Urethral Dilatation	0	0	7	0	0
surg	IPHS DH	Plastic Surgery 1 Burn Dressing Small, medium (10% to 30%), large 30% to 60%, extensive > 60% 2 Ear lobules repair one side (bilateral) 3 Simple wound 4 Complicated wound 5 Face Scar – Simple 6 Cleft Lip – One side 7 Small wound skin graft 8 Simple injury fingers 9 Finger injury with skin graft 10 Multiple fingers injury 12 Full thickness graft 13 Congenitial Deformity (Extra digit, Syndactly, Co…	0	0	2	0	0
surg	IPHS DH	Paediatric Surgery 1 Minor Surgery, I & D, Prepuceal Dilatation, Meatotomy 2 Gland Biopsy, Reduction Paraphimosis, small soft Tissue tumour (Benign) 3 Rectal Polyp removal, deep abscess 4 Big soft tissue tumour 5 Branchial cyst/fistula/sinus, Throglossal cyst and fistula 6 Ingunial Herniotomy (Unilateral & Bilateral) 7 Orchidopexy (Unilateral & Bilateral) 8 Pyloric Stenosis Ramstad operation 9 Ex…	0	0	7	0	0
surg	IPHS DH	Orthopaedic Surgery 1 Hip Surgery 2 Femoral Neck nailing with or without plating replacement prosthesis/Upper Femoral Osteotomy; Innominate Osteotomy/Open Reduction of Hip disclocation; DHS/Richard Screw Plate 3 Synovial or bone biopsy from Hip 4 Girdle stone Arthoplasty 5 Arthroscopy 6 Total Hip Replacement (Desirable) 7 Total Knee Replacement (Desirable)	0	0	2	0	0
surg	IPHS DH	Open Reduction and Others 1 Shoulder dislocation, knee dislocation 2 Acromiocalvicular or stemoclavicular Jt., Clavicle 3 Ankle Bimalleolar Open reduction, Ankle Trimalleolar open reduction 4 Wrist dislocation on intercarpal joints 5 MP & IP Joints 6 Knee Synovectomy/Menisectomy 7 Fasciotomy leg/forearm 8 High Tibial Osteotomy 9 Arthodesis (Shoulder/Knee Ankle, Triple/elbow, Wrist/Hip) 10 Arthode…	0	0	16	0	0
surg	IPHS DH	Recommended service mix- 15 Surgical Disorders with pregnancy (Prev. LSCS/Fibroid uterurs/Ovarian mass) Investigate, treat and refer if necessary	0	0	1	0	0
surg	IPHS DH	rec service mix- Paediatric Surgical Emergencies Investigate & Manage	0	0	1	0	0
surg	IPHS DH	Renal problems/Congenital heart disease/Surgical emergencies Refer	0	0	1	0	0
surg	IPHS DH	neuro surg- Name of the Illness Recommended Service Mix (suggested actions) 1 Epilepsy Investigate and Treat 2 C. V. A. Investigate and Treat 3 Infections Investigate and Treat 4 Trauma Investigate and Treat 5 Chronic headache Investigate and Treat 6 Chronic Progressive Neurological disorder Investigate and Treat	0	0	2	0	0
surg	IPHS DH	Elective Surgeries a. Genitourinary tract Hydrocele, Hernia, Circumcision, Supra pubic cysostomy Treat b. Gastrointestinal disorder Appendicitis/ Anorectal abcesses/Rectal prolapse/Liver abscess/Haemorrhoids/Fistula Treat	0	0	3	0	0
surg	IPHS DH	Emergency Surgeries Assault injuries/Bowel injuries/Head injuries/ Stab injuries/Multiple injuries/Perforation/ Intestinal obstruction	0	0	1	0	0
surg	IPHS DH	ent- 1 ASOM/SOM/CSOM Treat/Surgical if needed 2 Otitis External/Wax Ears Treat 3 Polyps Surgical Treatment 4 Mastoiditis Treatment_x0008_ Surgery if needed 5 Unsafe Ear Surgery Throat 1 Tonsillitis/Pharyngitis/Laryngitis Treat 2 Quinsy Surgery 3 Malignancy Larynx Biopsy/Treat 4 Foreign Body Esophagus Treat (removal) 5 Foreign Body Bronchus Treat	0	0	1	0	0
surg	IPHS DH	1 Epistaxis Treat 2 Foreign Body Treat 3 Polyps Treat (Removal) 4 Sinusitis Treat (surgery if needed) 5 Septal Deviation Treat (surgery if needed)	0	0	1	0	0
surg	IPHS DH	Orthopaedics- Sl. No. Name of the Illness Recommended Service Mix (suggested actions) 1 Osteo-myelitis Surgery 2 Rickets/Nutritional Deficiencies Manage with Physiotherapy 3 Poliomyelitis with residual Deformities/JRA/RA Joint Replacement/Rehab for Polio 4 RTA/Poly trauma Manage O	0	0	2	0	0
surg	IPHS DH	Dental surgery- Dental Caries/Dental Abscess/Gingivitis Treat 2 Periodontitis Cleaning Surgery Treat 3 Minor Surgeries, Impaction, Flap Treat 4 Malocclusion Treat with appliances 5 Prosthodontia (Prosthetic Treatment) Treat with appliances 6 Trauma Treat (wiring and plating) 7 Maxillo Facial Surgeries Treat and refer 8 Neoplasms Treat and Refer if necessary	0	0	2	0	0
surg	IPHS DH	Following facilities/area may also be considered while planning hospital. (Desirable) (i) Operation Theatre a. One OT for every 50 general in-patient beds b. One OT for every 25 surgical beds. (ii) ICU beds = 5 to 10 % of total beds (iii) Floor space for each ICU bed = 25 to 30 sq m (this includes support services) (iv) Floor space for Paediatric ICU beds = 10 to 12 sq m per bed (v) Floor space f…	2	0	0	0	0
surg	IPHS DH	e. Clinics The clinics should include general, medical, surgical, ophthalmic, ENT, dental, obsetetric and gynaecology, Post Partum Unit, paediatrics, dermatology and venereology, psychiatry, neonatology, orthopaedic and         Indian Public Health Standards (IPHS): Guidelines for District Hospitals 29 social service department. Doctor chamber should have ample space to sit for 4-5 people…	3	0	0	0	0
surg	IPHS DH	V) Intermediate Care Area (Indoor Patient Department) General IPD beds shall be categorized as following Male Medical ward Male surgical ward Female Medical ward Female surgical ward Maternity ward Paediatric ward Nursery Isolation ward	1	0	0	0	0
surg	IPHS DH	IX) Intensive Care Unit and High Dependency Wards General In this unit, critically ill patients requiring highly skilled life saving medical aid and nursing care are concentrated. These should include major surgical and medical cases, head injuries, severe haemorrhage, acute coronary occlusion, kidney and respiratory catastrophe, poisoning etc. It should be the ultimate medicare the hospital can …	1	1	1	0	0
surg	IPHS DH	XI) Operation Theatre Operation theatre usually have a team of surgeons anesthetists, nurses and sometime pathologist and radiologist operate upon or care for the patients. The location of Operation theatre should be in a quite environment, free from noise and other disturbances, free from contamination and possible cross infection, maximum protection from solar radiation and convenient relations…	1	2	0	0	0
surg	IPHS DH	The theatre should have sink/ photo sensors for water facility. Laminar flow of air be maintained in operation theatre. It should have a single leaf door with self closing device and viewing window to communicate with the operation theatre. A pair of surgeon’s sinks and elbow or knee operated taps are essential. O	1	0	0	0	0
surg	IPHS DH	dist hospital manpower- Medicine 2 2 3 4 5 Surgery 2 2 3 3 4 Obstetric & Gynae 2 3 4 5 6 Paediatrics 2 3 4 4 5 Anaesthesia 2 2 3 3 4 Opthalmology 1 1 2 2 2 Orthopaedics 1 1 2 2 2 Radiology 1 1 2 2 2 Pathology	0	5	0	0	0
surg	IPHS DH	Equipment norms are worked out keeping in mind the assured service recommended for various grades of the district hospitals. The equipment required are worked out under the following headings. Some of the equipment which may be available in ideal situation have been indicated as Desirable and rest is Essential. Imaging equipment X-Ray Room Accessories Cardiopulmonary Equipment Labour ward, Neo Na…	3	0	0	0	0
surg	IPHS DH	A. General Equipment for SNCU- Electronic weighing scale 5 (essential) Infantometer 5 (essential) Emergency drugs trolley 5 (essential) Procedure trolley 5 (essential) Wall clock with seconds hand 1 for each room Refrigerator 1 for the unit Spot lamp 5 (essential) Portable x-ray machine 1 for the unit (essential) Basic surgical instruments e.g. fine scissors, scalpel with blades, fine artery forc…	1	0	0	0	0
surg	IPHS DH	d. Disposables These items should be regularly supplied to the SNCU, if necessary by changing policy: Cord clamp Dee Lee’s Mucus Trap Neoflon (intravenous catheter) 24G Micro drip set with & without burette Blood Transfusion Set 3 way stop cock Suction Catheter size # 10, 12 Fr Endotracheal Tube size # 2.5, 3, 3.5 mm 1. 2. 3. 4. 5. 6. 7. 8. Feeding Tube size # 5, 6, 7 Fr Syringes: Tuberculin- 1, …	2	0	0	0	0
surg	IPHS DH	ENT Operation set including headlight, Tonsils 1 1 2 6 Ear Surgery Instruments set 1 2 2 7 Mastoid Set 1 1 2 8 Micro Ear Set myringoplasty 1 1 2 9 Stapedotomy Set 1 2 1 10 Micro drill System set 1 2 11 ENT Nasal Set (SMR, Septoplasty, Nasal Endoscopic Set (o° & 30°) Polypetcomy, DNS, Rhinoplasty) 1 1 2 12 Laryngoscope fibreoptic ENT 2 1 1 13 Laryngoscope direct 1 2 14 Otoscope 1 2 4 15 Oesophagos…	3	0	0	0	0
surg	IPHS DH	VII. Eye Equipment Sl. No. Name of the Equipment 101-200 Bedded 201-300 Bedded 301-500 Bedded 1 Cryo Surgery Unit with retina probe 1 1 2 2 Opthalmoscope – Direct + indirect 1 + 1 1 + 1 2 + 1 3 Slit Lamp 1 1 2 4 Retino scope 1 1 2 5 Perimeter 1 1 2 6 Binomags 1 1 2 7 Distant Vision Charts 1 1 2 8 Near Vision Chart 1 1 2 9 Colour Vision Chart 1 1 2 10 Foreign Body spud and needle 1 1 2 11 Lacrimal…	1	0	0	0	0
surg	IPHS DH	2. Dental Instruments All types of dental extraction forceps (each set 3 sets- minimum required which includes upper and lower molars and anterior forceps. Elevators (Dental) all types (3 sets each). 3. Minor Surgical Instruments. 4. Perio Surgical Instrument-One Complete Set	1	0	0	0	0
surg	IPHS DH	101-200 Bedded 201-300 Bedded 301-500 Bedded SURG INSTRUMENTS 1 P.S. set 2 2 2 2 MTP Set (Including Suction Cannula size 6-12) 2 2 4 3 Biopsy Cervical Set* 1 2 2 4 EB Set 2 3 5 5 Microscope (Gynae for wet smear and PCT ) - 1 1 6 D&C Set 2 2 5 7 I.U.C.D. Kit 2 2 2 8 LSCS set 2 2 5 9 MVA Kit 2 2 3 10 Vaginal Hysterectomy 2 2 2 11 Proctoscopy Set* 2 2 3 12 P.V. Tray* 2 3 3 13 Abdominal Hysterectomy …	7	0	0	0	0
surg	IPHS DH	Endoscopy Equipment 101-200 Bedded 201-300 Bedded 301-500 Bedded 1 Endoscope fibre Optic (OGD)* 1 Desirable 1 1 2 Arthroscope 1 Desirable 1 1 3 Operating Laproscope complete for laproscopic surgery 1 Desirable 1 1 4 Laparoscope diagnostic and for sterilisation* 1 2 2 5 Colonoscope and sigmoidoscope* 1 Desirable 1 1 6 Hysteroscope* 1 1 1 7 Colposcope* 1 1 1 8 Cystoscope 1 Desirable * To be provide…	3	0	0	0	0
surg	IPHS DH	furniture- Examination Couch (SS) 3 5 7 35 Instrument Trolley (SS) 8 10 15 36 Instrument Trolley Mayos (SS) 4 6 8 37 Surgical Bin Assorted 30 40 50 38 Wheel Chair (SS) 6 10 15 39 Stretcher/Patience Trolley (SS) 5 10 15 40 Instrument Tray (SS) Assorted	1	0	0	0	0
surg	IPHS DH	9 Blood bank Yes Yes Yes 10 General surgery ward (incl. Urology, ENT) Beds (M + F) 15 + 15 25 + 20 35 + 35 11 Post – Operative Ward Beds (M + F) 10 + 16* 10 + 10 15 + 15 12 Accident and Trauma ward Beds 10 10 15 13 Labour room Boards 3 8 8 14 Labour room (Eclampsia) Beds 3 3 15 Septic Labour room Boards 2 2 16 Ante-natal ward Beds 15 15 30 17 Post-natal ward Beds 15 15 30 18 Postpartum ward Beds …	3	0	0	0	0
surg	IPHS DH	D) Dressing Material/Antiseptic Ointment lotion 1 Povidone Iodine solution 500 ml 2 Phenyl 5 litre jar (Black Phenyl) 3 Benzalkonium chloride 500 ml bottle 4 Rolled Bandage a) 6 cm b) 10 cm c) 15 cm 5 Bandage cloth (100 cm x 20 mm) in ‘Than’ 6 Surgical Guaze (50 cm x 18 m) in Than 7 Adhesive plaster 7.5 cm x 5 mtr 8 Absorbent cotton I.P 500 gm Net	1	0	0	0	0
surg	IPHS DH	Surgical Gloves a) 6" b) 6 ½" c) 7" d) 7.5"	1	0	0	0	0
surg	IPHS DH	Surgical Accessories for Eye Green Shades Blades (Carbon Steel) Opsite surgical gauze (10 x 14 cm.) 8-0 & 10-0 double needle suture	1	0	0	0	0
surg	IPHS DH	Quality Assurance and Quality Control of Processes and Service Delivery Quality of service should be ensured at all levels. Standard treatment protocols for locally common diseases and diseases covered under all national programmes should be made available at all district hospitals. Hospital should develop and implement standard operating procedures for the critical administrative and clinical pr…	0	0	1	0	0
surg	IPHS DH	b) Internal Audit Internal audit of the services available in the hospital should be done on regular basis (preferably quarterly). Findings of audit shall be discussed in meetings of hospital monitoring committee and corrective and preventive action shall be taken. Internal audit shall be done through hospital monitoring committee. This shall comprise of civil surgeon/CMO, medical superintendent,…	0	2	2	0	0
surg	IPHS DH	9. OPD Services OPD services are available on all working days excluding Sundays and Gazetted Holidays. Timings - Morning ....................am to.................. am/pm Evening .....................pm to.................. pm. Various outpatient services available in the hospital are detailed below (as available): Department Room no. Timings General Medicine General Surgery Obstetrics & Gynaeco…	0	0	2	0	0
surg	IPHS DH	11. Indoor Patient Services There are following wards in the hospital General ward Bed allocated Bed Available Male Medical Male Surgical Female Medical Female Surgical Maternity Ward Children Ward	2	0	2	0	0
surg	IPHS DH	personal protection- Gloves Disposable gloves Latex surgical gloves Heavy duty rubber gloves (uptil elbows) for cleaners.	1	0	0	0	0
surg	IPHS DH	Surgical safety check list in the operation theatre- details given	0	0	1	0	0
surg	IPHS DH	The SNCU at the district hospital is expected to provide the following services: Care at birth Resuscitation of asphyxiated newborns. Managing sick newborns (except those requiring mechanical ventilation and major surgical interventions). Kangaroo mother care. Post natal care. Follow-up of high risk newborns. Referral services. Immunization services.	0	0	1	0	0
surg	IPHS DH	Management Information System (MIS)- (A) Hospital Statistics 1 Total OPD Attendance 1 (a) Old 1 (b) New 2 BPL OPD Attendance 2 (a) Old 2 (b) New 3 Total IPD Admissions 4 BPL IPD admissions 5 No. of Deaths 6 No. of patients attended in Emergency 7 Patient Bed Days (cumulative total of midnight head count of all days of the month) 8 No. of Sanctioned Beds by the State Government 9 No. of functional…	0	0	5	0	1
surg	IPHS DH	(H) Department Wise Statistical Data OPD ATTENDANCE a Medicine b Surgery c Paediatrics d Orthopaedics e Obstetrics and Gynaecology f Dental g Ophthalmology h Skin and VD i T.B. j E.N.T. k Psychiatry l ICTC m Others (if any) n Others (if any) Total opd attendance	0	0	3	0	0
surg	IPHS DH	IPD ATTENDANCE IPD/Admissions/Deaths/ Referrals Total Admissions BPL Discharge Death Referred Absconding LAMA a Male Medical ward b Female Medical ward c Male Surgical Ward d Female Surgical Ward e Paediatric ward f Gynaecology ward g Obstetric ward h Eye ward i Emergency ward j ICU k NICU	0	0	4	0	0
surg	IPHS DH	(C) Operation Theatre 8 Percent of Cancelled surgeries Percent Surgeries Cancelled x 100 ÷ Total surgeries performed 9 Total No. of death on Operation Table and Postoperative Deaths Numbers Count 10 Anaesthesia related mortality Numbers Count IPD ATTENDANCE IPD/Admissions/Deaths/ Referrals Total Admissions BPL Discharge Death Referred Absconding LAMA l ENT m BURN Ward n Any other ward o Isolation…	0	0	2	0	0
surg	IPHS DH	facility based mdr- Delivery, Puerperium and Neonatal Information Details of labor had labor pains or not stage of labor when died duration of labor Details of delivery undelivered normal assisted (forceps or vacuum) surgical intervention (C-section)	0	0	1	0	1
trauma	IPHS DH	Service Delivery District Hospital should be in a position to provide all basic speciality services and should aim to develop super-specialty services gradually. District Hospital also needs to be ready for epidemic and disaster management all the times. In addition, it should provide facilities for skill based trainings for different levels of health care workers. In this IPHS document, Services…	0	2	5	0	0
trauma	IPHS DH	Service delivery mix- 4 Keratinisation Disorder Ichthyosis/Traumatic Fissures Treat	0	0	1	0	0
trauma	IPHS DH	Adult All above and 1 Stricture Urethra Treatment 2 Stone Diseases Treatment/Referral 3 Cancer - Urinary and Genital Tract Treatment/Referral 4 Trauma Urinary Tact Treatment/Referral 5 Genito Urinary TB Treatment/Referral/Follow up	0	0	2	0	0
trauma	IPHS DH	Old Age 1 Prostate Enlargement and Urinary Retention Treatment/Referral 2 Stricture Urethra Treatment 3 Stone Treatment/Referral 4 Cancer_x0008_ (Kidney, Bladder, Prostate, Testis, Penis and Urethra) Treatment/Referral 5 Trauma Urinary Tract Treatment/Referral	0	0	3	0	0
trauma	IPHS DH	As per need and infrastructure hospital have following wards Emergency ward/trauma ward Burn Ward Orthopaedic ward Post operative ward Ophthalmology Ward Malaria Ward Infectious Disease Ward Private ward: Depending upon the requirement of the hospital and catchment area, appropriate beds may be allowed for private facility. 10% of the total bed strength is recommended as private wards beds.	5	0	0	0	0
accident	IPHS DH	Requirement for Delivery of the Above-mentioned Services The requirements have been projected on the basis of estimated case load for hospital of this strength. The guidelines of hospital building, planning and layout, signage, disaster prevention measures for new facilities, barrier free access and environmental friendly features have been included. Provisions for quality assurance in clinics, l…	4	1	4	0	0
accident	IPHS DH	IV) Blood Bank Blood bank shall be in close proximity to pathology department and at an accessible distance to operation theatre department, intensive care units and emergency and accident department. Blood Bank should follow all existing guidelines and fulfill all requirements as per the various Acts pertaining to setting up of the Blood Bank. Separate Reporting Room for doctors should be there.…	1	0	5	0	0
accident	IPHS DH	Location This unit should be located close to operation theatre department and other essential departments, such as, X-ray and pathology so that the staff and ancillaries could be shared. Easy and convenient access from emergency and accident department is also essential. This unit will also need all the specialized services, such as, piped suction and medical gases, uninterrupted electric supply…	3	0	0	0	0
accident	IPHS DH	X) Accident and Emergency Services 24 x 7 operational emergency with dedicated emergency room shall be available with adequate man power. It should preferably have a distinct entry independent of OPD main entry so that a very minimum time is lost in giving immediate treatment to casualities arriving in the hospital. There should be an easy ambulance approach with adequate space for free passage o…	1	1	0	0	0
accident	IPHS DH	VI) Mortuary It provides facilities for keeping of dead bodies and conducting autopsy. The Mortuary shall be located in separate building near the Pathology on the Ground Floor, easily accessible from the wards, Accident and emergency Department and Operation Theatre. It shall be located away from general traffic routes used by public. Post-mortem room shall have stainless steel autopsy table wit…	2	0	2	0	0
accident	IPHS DH	Any worker reporting with an accident/injury due to handling of biomedical waste should be given prompt first aid. Necessary investigations and follow up action as per requirement may be carried out.	0	0	1	0	0
accident	IPHS DH	Reporting Accident & Spillages The procedure for reporting accidents (as per Form III of BMW Rules. 1998) should be followed and the records should be kept. The report should include the nature of accidents, when and where it occurred and which staffs were directly involved. It should also show type of waste involved and emergency measures taken.	0	0	0	0	0
accident	IPHS DH	The annual reports accident reporting, as required under BMW rules should be submitted to the concerned authorities as per BMW rules format (Form II and Form III respectively) (Please see pages 19 & 20 of BMW Rules).	0	0	0	0	0
road	IPHS DH	Condition of roads, pathways and drains Approach road to hospital emergency shall be all weather motorable road. Roads shall be illuminated in the nights. c. d. e. f. g. a. b. c. d. e. f. g. h. a. b. Indian Public Health Standards (IPHS): Guidelines for District Hospitals 27 There shall be dedicated parking space separately for ambulances, Hospital staff and visitors. There shall be no stagnation…	1	0	0	0	0
	IPHS DH	Departmental Lay Out Clinical Services I) Outdoor Patient Department (OPD) The facility shall be planned keeping in mind the maximum peak hour patient load and shall have the scope for future expansion. OPD shall have approach from main road with signage visible from a distance. a. Reception and Enquiry Enquiry/May I Help desk shall be available with competent staff fluent in local language. The …	1	1	2	0	0
transport	IPHS DH	Ancillary and support services Following ancillary services shall be ensured: Medico-legal/post mortem2 Ambulance services Dietary services Laundry services Security services Waste management including Biomedical Waste Ware housing/central store Maintenance and repair Electric Supply (power generation and stabilization) Water supply (plumbing) Heating, ventilation and air-conditioning Transport C…	0	0	1	0	0
transport	IPHS DH	Ancillary and support services Counseling services for domestic violence, gender violence, adolescents, etc. Gender and socially sensitive service delivery be assured. Telemedicine 24 × 7 ambulance with advance life support systems Lift and vertical transport	0	0	2	0	0
transport	IPHS DH	Department shall develop standard operating procedures for safe transportation of the patient to the department, handling and safe 5. 6. 7. 1. 2. 3. 4. 5. 6. 7. 8. 30 Indian Public Health Standards (IPHS): Guidelines for District Hospitals disposal of radioactive material and efficient operation of the department.	0	0	1	0	0
transport	IPHS DH	XVI) Hospital Transport Services Hospital shall have well equipped Basic Life support (BLS) and desirably one Advanced Life Support (ALS) ambulance. Ambulances shall be provided with communication system. There shall be separate space near emergency for parking of ambulances. Serviceability and availability of equipment and drugs in ambulance shall be checked on daily basis.	2	0	3	0	0
transport	IPHS DH	transport- Name of the Equipment 101-200 Bedded 201-300 Bedded 301-500 Bedded 1 Ambulance 3 3 4 2 Van (Family Welfare)* 3 Pickup vehicles Maruti (Omni)/RTV 4 Mortuary Van* 1 1 1 5 Administrative vehicle (Car)* 6 Minidor 3 wheeler/Tates ace* 7 Bicycle* 8 Camp Bus* 9 Progamme vehicle* 10 Motorcycle* * To be provided as per need.	1	0	0	0	0
transport	IPHS DH	Quality Assurance- Administrative Processes Patient Registration, Admission & Discharge Management Hospital Stores & Inventory Management Procurement & Outsourcing Management 1. 2. 3. Hospital Transportation Management Hospital Security & Safety Management Hospital Finance & Accounting Management HospitalInfrastructure/EquipmentMaintenance Management Hospital housekeeping & General Upkeep Managem…	0	0	4	0	0
transport	IPHS DH	Limited patient movement/transportation for essential purpose only	0	0	1	0	0
RTA	IPHS DH	Medico legal a) Assault/RTA AR Entry/Treat b) Poisonings AR Entry/Treat c) Rape AR Entry/Treat d) Postmortem To be Done	0	0	1	0	0
injur	IPHS DH	Desirable Immunization of Health care workers against Tetanus and Hepatitis B. Provision of round the clock Post exposure prophylaxis against HIV in cases of needle sticks injuries.	0	1	1	0	0
injur	IPHS DH	IPD Procedures 2.1 - Examination under GA 2.2 - Canthotomy 2.3 - Paracentesis 2.4 - Air Injection & Resuturing 2.5 - Enucleation with Implant 2.6 - Enucleaion without Implant 2.7 - Perforating Coneo Scleral Injury Repair 2.8 - Cataract Extraction with IOL 2.9 - Glaucoma (Trabeculectomy) 2.10 - Cutting of Iris Prolapse 2.11 - Small Lid Turnour Excision 2.12 - Conjuctival Cyst 2.13 - Capsulotomy 2.…	0	0	4	0	0
injur	IPHS DH	Colon, Rectum and Anus 1 Fistula in ano low level 2 Fistula in ano high level with Stenosis 3 Colostomy 4 Perianal Abscess Drainage 5 Ischiorectal Abscess 6 Ileostomy or colostomy alone 7 Sigmoid Myotomy 8 Right Hemicolectomy 9 Sigmoid & Descending Colectomy 10 Haemorrhoidectomy 11 Sphincterotomy and Fissurectomy 12 Tube Caecostomy 13 Closure of loop colostomy 14 Rectal Prolapse Repair 15 Anal Sp…	0	0	15	0	0
injur	IPHS DH	Neonatology Sl. No. Name of The Illness Recommended Service Mix (suggested actions) 1 Attention at birth (to prevent illness) 5 cleans warm chain 2 Hypothermia Warm chain 3 Birth asphyxia Resuscitation And Treatment 4 Hypoglycemia Investigate & Treat 5 Meconium aspiration syndrome Treat 6 Convulsions (seizures) Investigate & Treat 7 Neonatal Sepsis Investigate & Treat 8 LBW Investigate & Treat 9 …	0	0	5	0	0
injur	IPHS DH	ophthalmology- 1 Superficial Infection Treatment with drugs 2 Deep Infections Treat 3 Refractive Error Treat 4 Glaucoma Treat 5 Eye problems following systemic disorders Treat 6 Cataract Treat 7 Foreign Body and Injuries Treat 8 Squint and Amblyopia/Corneal Blindness (INF, INJ, Leucoma)/Oculoplasty Treat 9 Malignancy/Retina Disease Treat 10 Paediatric Opthalmology Treat	0	0	6	0	0
injur	IPHS DH	urology- 1 Hydronephrosis Diagnose and refer 2 Urinary Tract Injuries Diagnose and refer 3 (PUV)/Posterior Urethral Valve Diagnose and refer 4 Cystic Kidney Diagnose and refer 5 Urinary Obstruction Urethrral Catheter Insertion SPC and Referral 6 Undesended Testis Diagnose and refer 7 Hypospadias and Epispadias Diagnose and refer	0	0	4	0	0
obstetric	IPHS DH	Obstetric & Gynecology Specialist Services 1 Forceps delivery 2 Craniotomy-Dead Fetus/Hydrocephalus 3 Caesarean section 4 Female Sterilization (Mini Laparotomy & Laparoscopic) 5 D&C 6 MTP (Medical Method & Surgical Methods) 7 IUCD services (Insertion & Removal) Contraceptives including emergency contraceptives 8 Bartholin Cyst Excision 9 Suturing Perineal Tears 10 Ovarian Cystectomy/Oophrectomy 1…	0	0	12	0	0
	IPHS DH	1 Bleeding during first trimester & Hyperemesis Treat 2 Bleeding during second trimester Treat 3 Bleeding during third trimester (APH/Placenta Previa) Treat & refer if Necessary 3a Placenta Accreta/increta/percreta Investigate and refer if necessary 4 Normal Delivery (Induction of labor) Yes 5 Abnormal labour (Mal presentation, prolonged labour, Pre-Term Labour, IUGR, Mal Position, Cord Prolapse …	0	0	10	0	0
	IPHS DH	They should also cover the neonates beyond SNCU e.g. resuscitation call for difficult deliveries in labor room and Obstetrics OT, taking rounds of neonates in the postnatal wards, taking care of sick neonates in the Pediatric Ward (who are not admitted in the SNCU) due to lack of space and running the follow up clinic	0	0	2	0	0
	IPHS DH	Cancer Cervix Endometrial, Ovarian, Vulval, Vaginal screening Initial investigation at PHC/Grade III level Collection of PAP SMEAR and biopsy, Endometrial Aspiration, ECC, D&C, Colposcopy, hysteroscopy Repairing Cytology & Hispothalogy 6 Cancer cervix/ovarian Initial investigation at PHC/Gr III level	0	0	2	0	0
Blood	IPHS DH	IV) Blood Bank Blood bank shall be in close proximity to pathology department and at an accessible distance to operation theatre department, intensive care units and emergency and accident department. Blood Bank should follow all existing guidelines and fulfill all requirements as per the various Acts pertaining to setting up of the Blood Bank. Separate Reporting Room for doctors should be there.…	0	0	15	0	0
incis	IPHS DH	Other Procedures 1 Suturing of large laceration 2 Suturing of small wounds 3 Excision of sebaceous cyst 4 Small superficial tumour 5 Large superficial tumour 6 Repair torn ear lobule each 7 Incision and drainage of abscess 8 Lymph node biopsy 9 Excision Biopsy of superficial lumps Sl. No. Name of the Procedure 10 Excision Biopsy of large lumps 11 Injection Haemorrhoids/Ganglion/Keloids 12 Removal…	0	0	25	0	0
burn	IPHS DH	Plastic Surgery 1 Burn Dressing Small, medium (10% to 30%), large 30% to 60%, extensive > 60% 2 Ear lobules repair one side (bilateral) 3 Simple wound 4 Complicated wound 5 Face Scar – Simple 6 Cleft Lip – One side 7 Small wound skin graft 8 Simple injury fingers 9 Finger injury with skin graft 10 Multiple fingers injury 11 Crush injury hand 12 Full thickness graft 13 Congenitial Deformity (Extra…	0	0	20	0	0
otomy	IPHS DH	Surgical 1 Abscess drainage including breast & perianal 2 Wound Debridement 3 Appendicectomy 4 Fissurotomy or fistulectomy 5 Hemorrohoidectomy 6 Circumcision 7 Hydrocele surgery 8 Herniorraphy 9 Suprapubic Cystostomy 10 Urethral Dilatation 11 Cystoscopy 12 Endoscopy 13 Diagnostic Laparoscopy 14 Colonoscopy 15 Sigmoidoscopy 16 Colposcopy 17 Hysteroscopy 18 Arthroscopy 19 Tonsillectomy 20 Mastoidec…	0	0	37	0	0
otomy	IPHS DH	Colon, Rectum and Anus 1 Fistula in ano low level 2 Fistula in ano high level with Stenosis 3 Colostomy 4 Perianal Abscess Drainage 5 Ischiorectal Abscess 6 Ileostomy or colostomy alone 7 Sigmoid Myotomy 8 Right Hemicolectomy 9 Sigmoid & Descending Colectomy 10 Haemorrhoidectomy 11 Sphincterotomy and Fissurectomy 12 Tube Caecostomy 13 Closure of loop colostomy 14 Rectal Prolapse Repair 15 Anal Sp…	0	0	15	0	0
otomy	IPHS DH	Urology 1 Pyelolithotomy 2 Nephrolithotomy 3 Simple Nephrostomy 4 Implantation of ureters 5 Vesico-vaginal fistula 6 Nephrectomy 7 Uretrolithotomy 8 Open Prostectomy 9 Closure of Uretheral Fistula 10 Cystolithotomy Suprapubic 11 Dilatation of stricture urethra under GA 12 Dilatation of stricture urethra without anaesthesia 13 Meatotomy 14 Testicular Biopsy 15 Trocar Cystostomy	0	0	10	0	0
stomy	IPHS DH	Abdomen 1 Exploratory Laparotomy 2 Gastrostomy or Jejunostomy 3 Simple Closure of Perforated Ulcer 4 Ramstedt’s Operation 5 Gastro-Jejunostomy 6 Vagotomy & Drainage Procedure 7 Adhesonolysis or division of bands 8 Mesenteric Cyst 9 Retroperitoneal Tumour Excision 10 Intussuception (Simple Reduction) 11 Burst Abdomen Repa	0	0	9	0	0
excis	IPHS DH	Other Procedures 1 Suturing of large laceration 2 Suturing of small wounds 3 Excision of sebaceous cyst 4 Small superficial tumour 5 Large superficial tumour 6 Repair torn ear lobule each 7 Incision and drainage of abscess 8 Lymph node biopsy 9 Excision Biopsy of superficial lumps Sl. No. Name of the Procedure 10 Excision Biopsy of large lumps 11 Injection Haemorrhoids/Ganglion/Keloids 12 Removal…	0	0	10	0	0
tumour	IPHS DH	Children 1 Hydronephrosis Diagnose and refer 2 Urinary Tract Injuries Diagnose and refer 3 (PUV)/Posterior Urethral Valve Diagnose and refer 4 Cystic Kidney Diagnose and refer 5 Urinary Obstruction Urethrral Catheter Insertion SPC and Referral 6 Undesended Testis Diagnose and refer 7 Hypospadias and Epispadias Diagnose and refer 8 Mega Ureter Diagnose and refer 9 Extrophy Diagnose and refer 10 Tu…	0	0	6	0	0
tumour	IPHS DH	Paediatric Surgery 1 Minor Surgery, I & D, Prepuceal Dilatation, Meatotomy 2 Gland Biopsy, Reduction Paraphimosis, small soft Tissue tumour (Benign) 3 Rectal Polyp removal, deep abscess 4 Big soft tissue tumour 5 Branchial cyst/fistula/sinus, Throglossal cyst and fistula 6 Ingunial Herniotomy (Unilateral & Bilateral) 7 Orchidopexy (Unilateral & Bilateral) 8 Pyloric Stenosis Ramstad operation 9 Ex…	0	0	7	0	0
burn	IPHS DH	6 Burns Burns < 15% >15% Treat_x0008_ Treat	0	0	1	0	0
blindness	IPHS DH	1 Superficial Infection Treatment with drugs 2 Deep Infections Treat 3 Refractive Error Treat 4 Glaucoma Treat 5 Eye problems following systemic disorders Treat 6 Cataract Treat 7 Foreign Body and Injuries Treat 8 Squint and Amblyopia/Corneal Blindness (INF, INJ, Leucoma)/Oculoplasty Treat 9 Malignancy/Retina Disease Treat 10 Paediatric Opthalmology Treat	0	0	5	0	0
operat	IPHS DH	Clinical Processes Outdoor Patient (OPD) Management In-Patient (IPD) Management (General/Critical/ Intensive Care) Hospital Emergency and Disaster Management Maternity and Child Health Management Operation Theatre and CSSD Management Hospital Diagnostic Management Blood Bank/Storage Management Hospital Infection Control Management Data and Information Management Hospital Referral Management Pharm…	0	0	10	0	0
mtp	IPHS DH	14 No. of Normal Deliveries in Hospital 15 No. of Normal Deliveries - (BPL Category) 16 No. of C-Section Deliveries 17 No. of C-Section Deliveries - (BPL) Category 18 No. of Maternal DeathsNo. of Neonatal Deaths 20 No. of Still Births 21 No. of MTPs conducted - First Trimester - Second Trimester (D) Blood Bank 22 No. of Blood Units Issued (E) Laboratory Services 23 No. of Lab tests done (F) Radio…	0	0	11	0	1
abort	IPHS DH	XIII) Post Partum Unit It is desirable that every District Hospital should have a Post Partum Unit with dedicated staff and infrastructure to provide Post natal services, all Family Planning Services, Safe Abortion services and immunization in an integrated manner. The focus will be to promote Post Partum Sterilization and will be provided if the case load of the deliveries is more than 75 per mo…	0	0	1	0	0
cauter	IPHS DH	Skin Procedures 1 Chemical Cautery 2 Electro Cautery	0	0	2	0	0
hernia	IPHS DH	Hernia 1 Ingunial Hernia repair 2 Ingunial Hernia repair with mesh 3 Femoral Hernia repair 4 Epigastric/Ventral Hernia repair Sl. No. Name of the Procedure 5 Recurrent Ingunial Hernia repair 6 Ventral Hernia repair with mesh 7 Operation of Strangulated Ventral, Inguinal or Incisional Hernia 8 Recurrent Incisional Hernia Repair 9 Diaphragmatic Hernia Repair Abdomen 1 Exploratory Laparotomy 2 Gastr…	0	0	6	0	0
operat	IPHS DH	Following facilities/area may also be considered while planning hospital. (Desirable) (i) Operation Theatre a. One OT for every 50 general in-patient beds b. One OT for every 25 surgical beds. (ii) ICU beds = 5 to 10 % of total beds (iii) Floor space for each ICU bed = 25 to 30 sq m (this includes support services) (iv) Floor space for Paediatric ICU beds = 10 to 12 sq m per bed (v) Floor space f…	9	0	0	0	0
operat	IPHS DH	Imaging The department shall be located at a place which is accessible to both OPD and wards and also to operation theatre department. The size of the room shall depend on the type and size of equipment installed. The room shall have a sub-waiting area with toilet facility and a change room facility. Film developing and processing (dark room) shall be provided in the department for loading, unloa…	5	0	0	0	0
burn	IPHS DH	As per need and infrastructure hospital have following wards Emergency ward/trauma ward Burn Ward Orthopaedic ward Post operative ward Ophthalmology Ward Malaria Ward Infectious Disease Ward Private ward: Depending upon the requirement of the hospital and catchment area, appropriate beds may be allowed for private facility. 10% of the total bed strength is recommended as private wards beds.	6	0	0	0
OT	IPHS DH	X) Accident and Emergency Services 24 x 7 operational emergency with dedicated emergency room shall be available with adequate man power. It should preferably have a distinct entry independent of OPD main entry so that a very minimum time is lost in giving immediate treatment to casualities arriving in the hospital. There should be an easy ambulance approach with adequate space for free passage o…	12	0	0	0	0
operat	IPHS DH	Equipment Norms Equipment norms are worked out keeping in mind the assured service recommended for various grades of the district hospitals. The equipment required are worked out under the following headings. Some of the equipment which may be available in ideal situation have been indicated as Desirable and rest is Essential. Imaging equipment X-Ray Room Accessories Cardiopulmonary Equipment Lab…	15	0	0	0	0
operat	IPHS DH	1 Audiometer 1 1 2 2 Impedance Audiometer 1 1 3 Operating Microscope (ENT) 2 1 2 4 Head light (ordinary) (Boyle Davis) 1 2 3 5 ENT Operation set including headlight, Tonsils 1 1 2 6 Ear Surgery Instruments set 1 2 2 7 Mastoid Set 1 1 2 8 Micro Ear Set myringoplasty 1 1 2 9 Stapedotomy Set 1 2 1 10 Micro drill System set 1 2 11 ENT Nasal Set (SMR, Septoplasty, Nasal Endoscopic Set (o° & 30°) Polyp…	20	0	0	0	0
operat	IPHS DH	1 Auto Clave HP Horizontal 1 In CSSD 1 1 2 Auto Clave HP Vertical (2 bin) 2 In CSSD 4 4 3 Operation Table Ordinary Paediatric* 4 Operation Table Hydraulic Major 2 4 4 5 Operation table Hydraulic Minor 2 4 4 6 Operating table non-hydraulic field type 1 2 2 7 Operating table Orthopedic* 1 1 8 Autoclave with Burners 2 bin* 9 Autoclave vertical single bin 1 2 3 10 Shadowless lamp ceiling type major* …	13	0	0	0	0
surg	HLEG	CHC level: The CHC should serve as the access point for emergency services including caesarean section deliveries, new born care, cataract surgeries, sterilisation services, disease control programmes and dental care. For a ‘standard’ CHC, we recommend a substantial increase in the number of nurses (to around 19) and the addition of a head nurse, a physiotherapist and a male health worker.	0	1	2	0	0
surg	HLEG	The NRHM and the recently proposed National Urban Health Mission (NUHM) are crucial steps to ensuring universal access and health equity in the country. Other noteworthy efforts that also speak to ensuring equity and affordability of health coverage include the Jan Aushadhi programme, a public-private partnership that aims to set up pharmacies in every district to sell affordable, high-quality ge…	2	0	1	2	0
surg	HLEG	TABLE 3: PROPOSED HRH NEEDS AT HEALTH FACILITIES BY THE YEAR 2022 Category SHCs (314547) PHCs (50591) CHCs (12648) SDH (4561) DH/ Hq. (642) MCH (502) Total HRH 8 Doctor (AYUSH) - 50591 12648 1284 64523 9 Doctors (Allopathy) - 151773 75888 91220 15408 82830 417119 10 Specialists* - 65770 104903 17334 21084 209091 11 Managerial Categories - 101182 50592 31927 8988 4016 196705 Grand Total 1258188 12…	0	1	0	0	0
surg	HLEG	The Government of India norms provides for a minimum of nine health workers at a new PHC while the IPHS 2010 recommends nineteen. We envisage the PHC as the first contact point for allopathic, AYUSH, and dental care and strongly recommend the provision of almost 25 health care providers, comprising not just nurses and doctors, but also paraprofessionals like technicians and a health educator. We …	0	1	5	0	0
[truncated: 120 more rows]

## Sheet: Copy of domain_details
keyword(s)	document	statements	Infrastructure	Workforce	Service Delivery	Financing	Information Management
[truncated: 1,255 more rows]

## Sheet: subgroup heatmap
	Subgroup	Infrastructure	Workforce	Service Delivery	Financing	Information Management
1	Anesthesia	2	13	1	0	0
2	Blindness	7	5	23	2	2
3	Blood	37	47	80	12	8
4	Obstetrics	27	41	53	7	10
6	Oncology	19	8	0	7	2
7	Surgery	145	272	400	25	6
8	Trauma	80	51	152	15	0
9	Others	228	79	157	30	4
